# Supplementary material for: Enzymatic analysis of WWP2 E3 ubiquitin ligase using protein microarrays identifies autophagy-related substrates
Source: J Biol Chem. 2022 Mar 21;298(5):101854. doi: 10.1016/j.jbc.2022.101854 (PMC9034101; doi:10.1016/j.jbc.2022.101854)
Supplement: Supplementary Table [file mmc1.xlsx]

## Sheet: NDP52-YE-Peptide table_digly
ScanF	z	XCorr	&#916;Corr	# Ions	# Ions Link	Reference	Reference Link	Quantification by spectrum counts/Redun	Redun Link	Peptide	Peptide Link	Gene Symbol
3559	3	3.786	0.411	27/68	/gfy/www/modules//sdig/index.php?run_id=345844&search_id=400803&scans_id=345927&peptide_id=6644&scanf=3559&charge=3&value=27/68	sp|Q13137-4|CACO2_HUMAN	/gfy/www/modules//consensus/?run_id=345844&search_id=400803&scans_id=345927&peptide_id=6644&scanf=3559&charge=3&value=sp|Q13137-4|CACO2_HUMAN	5	/gfy/www/modules/match_peptides/blast_html4.php?run_id=345844&search_id=400803&scans_id=345927&peptide_id=6644&scanf=3559&charge=3&value=5	K.K#LEQTVEQM*KQNETTAMK.K	/gfy/www/modules/show_out/show_out_wrapper.php?run_id=345844&search_id=400803&scans_id=345927&peptide_id=6644&scanf=3559&charge=3&value=K.K#LEQTVEQM*KQNETTAMK.K	CALCOCO2
4398	2	4.064	0.338	17/18	/gfy/www/modules//sdig/index.php?run_id=345844&search_id=400803&scans_id=345927&peptide_id=7201&scanf=4398&charge=2&value=17/18	sp|Q13137-4|CACO2_HUMAN	/gfy/www/modules//consensus/?run_id=345844&search_id=400803&scans_id=345927&peptide_id=7201&scanf=4398&charge=2&value=sp|Q13137-4|CACO2_HUMAN	5	/gfy/www/modules/match_peptides/blast_html4.php?run_id=345844&search_id=400803&scans_id=345927&peptide_id=7201&scanf=4398&charge=2&value=5	K.K#LEQTVEQMK.Q	/gfy/www/modules/show_out/show_out_wrapper.php?run_id=345844&search_id=400803&scans_id=345927&peptide_id=7201&scanf=4398&charge=2&value=K.K#LEQTVEQMK.Q	CALCOCO2
5180	4	4.83	0.349	34/120	/gfy/www/modules//sdig/index.php?run_id=345844&search_id=400803&scans_id=345927&peptide_id=7858&scanf=5180&charge=4&value=34/120	sp|Q13137-4|CACO2_HUMAN	/gfy/www/modules//consensus/?run_id=345844&search_id=400803&scans_id=345927&peptide_id=7858&scanf=5180&charge=4&value=sp|Q13137-4|CACO2_HUMAN	5	/gfy/www/modules/match_peptides/blast_html4.php?run_id=345844&search_id=400803&scans_id=345927&peptide_id=7858&scanf=5180&charge=4&value=5	K.EM*EK#LVQGDQDKTEQLEQLKK.E	/gfy/www/modules/show_out/show_out_wrapper.php?run_id=345844&search_id=400803&scans_id=345927&peptide_id=7858&scanf=5180&charge=4&value=K.EM*EK#LVQGDQDKTEQLEQLKK.E	CALCOCO2
5186	3	4.504	0.335	33/80	/gfy/www/modules//sdig/index.php?run_id=345844&search_id=400803&scans_id=345927&peptide_id=7864&scanf=5186&charge=3&value=33/80	sp|Q13137-4|CACO2_HUMAN	/gfy/www/modules//consensus/?run_id=345844&search_id=400803&scans_id=345927&peptide_id=7864&scanf=5186&charge=3&value=sp|Q13137-4|CACO2_HUMAN	5	/gfy/www/modules/match_peptides/blast_html4.php?run_id=345844&search_id=400803&scans_id=345927&peptide_id=7864&scanf=5186&charge=3&value=5	K.EM*EK#LVQGDQDKTEQLEQLKK.E	/gfy/www/modules/show_out/show_out_wrapper.php?run_id=345844&search_id=400803&scans_id=345927&peptide_id=7864&scanf=5186&charge=3&value=K.EM*EK#LVQGDQDKTEQLEQLKK.E	CALCOCO2
5319	3	4.964	0.011	25/72	/gfy/www/modules//sdig/index.php?run_id=345844&search_id=400803&scans_id=345927&peptide_id=7986&scanf=5319&charge=3&value=25/72	sp|Q13137-4|CACO2_HUMAN	/gfy/www/modules//consensus/?run_id=345844&search_id=400803&scans_id=345927&peptide_id=7986&scanf=5319&charge=3&value=sp|Q13137-4|CACO2_HUMAN	5	/gfy/www/modules/match_peptides/blast_html4.php?run_id=345844&search_id=400803&scans_id=345927&peptide_id=7986&scanf=5319&charge=3&value=5	K.KLEQTVEQMKQNETTAMKK#.Q	/gfy/www/modules/show_out/show_out_wrapper.php?run_id=345844&search_id=400803&scans_id=345927&peptide_id=7986&scanf=5319&charge=3&value=K.KLEQTVEQMKQNETTAMKK#.Q	CALCOCO2
5331	4	3.861	0.002	34/108	/gfy/www/modules//sdig/index.php?run_id=345844&search_id=400803&scans_id=345927&peptide_id=7997&scanf=5331&charge=4&value=34/108	sp|Q13137-4|CACO2_HUMAN	/gfy/www/modules//consensus/?run_id=345844&search_id=400803&scans_id=345927&peptide_id=7997&scanf=5331&charge=4&value=sp|Q13137-4|CACO2_HUMAN	5	/gfy/www/modules/match_peptides/blast_html4.php?run_id=345844&search_id=400803&scans_id=345927&peptide_id=7997&scanf=5331&charge=4&value=5	K.KLEQTVEQMKQNETTAMKK#.Q	/gfy/www/modules/show_out/show_out_wrapper.php?run_id=345844&search_id=400803&scans_id=345927&peptide_id=7997&scanf=5331&charge=4&value=K.KLEQTVEQMKQNETTAMKK#.Q	CALCOCO2
5393	2	4.463	0.088	18/32	/gfy/www/modules//sdig/index.php?run_id=345844&search_id=400803&scans_id=345927&peptide_id=8053&scanf=5393&charge=2&value=18/32	sp|Q13137-4|CACO2_HUMAN	/gfy/www/modules//consensus/?run_id=345844&search_id=400803&scans_id=345927&peptide_id=8053&scanf=5393&charge=2&value=sp|Q13137-4|CACO2_HUMAN	5	/gfy/www/modules/match_peptides/blast_html4.php?run_id=345844&search_id=400803&scans_id=345927&peptide_id=8053&scanf=5393&charge=2&value=5	R.VDQLQAQLSTQEK#EM*EK.L	/gfy/www/modules/show_out/show_out_wrapper.php?run_id=345844&search_id=400803&scans_id=345927&peptide_id=8053&scanf=5393&charge=2&value=R.VDQLQAQLSTQEK#EM*EK.L	CALCOCO2
5499	3	3.534	0.453	25/56	/gfy/www/modules//sdig/index.php?run_id=345844&search_id=400803&scans_id=345927&peptide_id=8145&scanf=5499&charge=3&value=25/56	sp|Q13137-4|CACO2_HUMAN	/gfy/www/modules//consensus/?run_id=345844&search_id=400803&scans_id=345927&peptide_id=8145&scanf=5499&charge=3&value=sp|Q13137-4|CACO2_HUMAN	6	/gfy/www/modules/match_peptides/blast_html4.php?run_id=345844&search_id=400803&scans_id=345927&peptide_id=8145&scanf=5499&charge=3&value=6	K.K#QQELM*DENFDLSKR.L	/gfy/www/modules/show_out/show_out_wrapper.php?run_id=345844&search_id=400803&scans_id=345927&peptide_id=8145&scanf=5499&charge=3&value=K.K#QQELM*DENFDLSKR.L	CALCOCO2
5574	4	4.411	0.034	37/108	/gfy/www/modules//sdig/index.php?run_id=345844&search_id=400803&scans_id=345927&peptide_id=8209&scanf=5574&charge=4&value=37/108	sp|Q13137-4|CACO2_HUMAN	/gfy/www/modules//consensus/?run_id=345844&search_id=400803&scans_id=345927&peptide_id=8209&scanf=5574&charge=4&value=sp|Q13137-4|CACO2_HUMAN	5	/gfy/www/modules/match_peptides/blast_html4.php?run_id=345844&search_id=400803&scans_id=345927&peptide_id=8209&scanf=5574&charge=4&value=5	K.K#LEQTVEQMKQNETTAMK#K.Q	/gfy/www/modules/show_out/show_out_wrapper.php?run_id=345844&search_id=400803&scans_id=345927&peptide_id=8209&scanf=5574&charge=4&value=K.K#LEQTVEQMKQNETTAMK#K.Q	CALCOCO2
5652	3	3.774	0.403	23/56	/gfy/www/modules//sdig/index.php?run_id=345844&search_id=400803&scans_id=345927&peptide_id=8277&scanf=5652&charge=3&value=23/56	sp|Q13137-4|CACO2_HUMAN	/gfy/www/modules//consensus/?run_id=345844&search_id=400803&scans_id=345927&peptide_id=8277&scanf=5652&charge=3&value=sp|Q13137-4|CACO2_HUMAN	6	/gfy/www/modules/match_peptides/blast_html4.php?run_id=345844&search_id=400803&scans_id=345927&peptide_id=8277&scanf=5652&charge=3&value=6	K.K#QQELM*DENFDLSKR.L	/gfy/www/modules/show_out/show_out_wrapper.php?run_id=345844&search_id=400803&scans_id=345927&peptide_id=8277&scanf=5652&charge=3&value=K.K#QQELM*DENFDLSKR.L	CALCOCO2
5657	2	4.137	0.423	18/28	/gfy/www/modules//sdig/index.php?run_id=345844&search_id=400803&scans_id=345927&peptide_id=8282&scanf=5657&charge=2&value=18/28	sp|Q13137-4|CACO2_HUMAN	/gfy/www/modules//consensus/?run_id=345844&search_id=400803&scans_id=345927&peptide_id=8282&scanf=5657&charge=2&value=sp|Q13137-4|CACO2_HUMAN	6	/gfy/www/modules/match_peptides/blast_html4.php?run_id=345844&search_id=400803&scans_id=345927&peptide_id=8282&scanf=5657&charge=2&value=6	K.K#QQELM*DENFDLSKR.L	/gfy/www/modules/show_out/show_out_wrapper.php?run_id=345844&search_id=400803&scans_id=345927&peptide_id=8282&scanf=5657&charge=2&value=K.K#QQELM*DENFDLSKR.L	CALCOCO2
5715	3	3.662	0.472	23/56	/gfy/www/modules//sdig/index.php?run_id=345844&search_id=400803&scans_id=345927&peptide_id=8336&scanf=5715&charge=3&value=23/56	sp|Q13137-4|CACO2_HUMAN	/gfy/www/modules//consensus/?run_id=345844&search_id=400803&scans_id=345927&peptide_id=8336&scanf=5715&charge=3&value=sp|Q13137-4|CACO2_HUMAN	6	/gfy/www/modules/match_peptides/blast_html4.php?run_id=345844&search_id=400803&scans_id=345927&peptide_id=8336&scanf=5715&charge=3&value=6	K.K#QQELM*DENFDLSK#R.L	/gfy/www/modules/show_out/show_out_wrapper.php?run_id=345844&search_id=400803&scans_id=345927&peptide_id=8336&scanf=5715&charge=3&value=K.K#QQELM*DENFDLSK#R.L	CALCOCO2
6101	2	4.21	0.238	19/34	/gfy/www/modules//sdig/index.php?run_id=345844&search_id=400803&scans_id=345927&peptide_id=8667&scanf=6101&charge=2&value=19/34	sp|Q13137-4|CACO2_HUMAN	/gfy/www/modules//consensus/?run_id=345844&search_id=400803&scans_id=345927&peptide_id=8667&scanf=6101&charge=2&value=sp|Q13137-4|CACO2_HUMAN	6	/gfy/www/modules/match_peptides/blast_html4.php?run_id=345844&search_id=400803&scans_id=345927&peptide_id=8667&scanf=6101&charge=2&value=6	K.ELCK#ENQELKDSCISLQK.Q	/gfy/www/modules/show_out/show_out_wrapper.php?run_id=345844&search_id=400803&scans_id=345927&peptide_id=8667&scanf=6101&charge=2&value=K.ELCK#ENQELKDSCISLQK.Q	CALCOCO2
6105	4	3.321	0.066	28/102	/gfy/www/modules//sdig/index.php?run_id=345844&search_id=400803&scans_id=345927&peptide_id=8670&scanf=6105&charge=4&value=28/102	sp|Q13137-4|CACO2_HUMAN	/gfy/www/modules//consensus/?run_id=345844&search_id=400803&scans_id=345927&peptide_id=8670&scanf=6105&charge=4&value=sp|Q13137-4|CACO2_HUMAN	6	/gfy/www/modules/match_peptides/blast_html4.php?run_id=345844&search_id=400803&scans_id=345927&peptide_id=8670&scanf=6105&charge=4&value=6	K.ELCK#ENQELKDSCISLQK.Q	/gfy/www/modules/show_out/show_out_wrapper.php?run_id=345844&search_id=400803&scans_id=345927&peptide_id=8670&scanf=6105&charge=4&value=K.ELCK#ENQELKDSCISLQK.Q	CALCOCO2
6236	3	4.285	0.397	22/52	/gfy/www/modules//sdig/index.php?run_id=345844&search_id=400803&scans_id=345927&peptide_id=8792&scanf=6236&charge=3&value=22/52	sp|Q13137-4|CACO2_HUMAN	/gfy/www/modules//consensus/?run_id=345844&search_id=400803&scans_id=345927&peptide_id=8792&scanf=6236&charge=3&value=sp|Q13137-4|CACO2_HUMAN	6	/gfy/www/modules/match_peptides/blast_html4.php?run_id=345844&search_id=400803&scans_id=345927&peptide_id=8792&scanf=6236&charge=3&value=6	K.K#QQELM*DENFDLSK.R	/gfy/www/modules/show_out/show_out_wrapper.php?run_id=345844&search_id=400803&scans_id=345927&peptide_id=8792&scanf=6236&charge=3&value=K.K#QQELM*DENFDLSK.R	CALCOCO2
6256	2	5.3	0.562	20/26	/gfy/www/modules//sdig/index.php?run_id=345844&search_id=400803&scans_id=345927&peptide_id=8810&scanf=6256&charge=2&value=20/26	sp|Q13137-4|CACO2_HUMAN	/gfy/www/modules//consensus/?run_id=345844&search_id=400803&scans_id=345927&peptide_id=8810&scanf=6256&charge=2&value=sp|Q13137-4|CACO2_HUMAN	6	/gfy/www/modules/match_peptides/blast_html4.php?run_id=345844&search_id=400803&scans_id=345927&peptide_id=8810&scanf=6256&charge=2&value=6	K.K#QQELM*DENFDLSK.R	/gfy/www/modules/show_out/show_out_wrapper.php?run_id=345844&search_id=400803&scans_id=345927&peptide_id=8810&scanf=6256&charge=2&value=K.K#QQELM*DENFDLSK.R	CALCOCO2
6407	3	7.206	0.381	38/80	/gfy/www/modules//sdig/index.php?run_id=345844&search_id=400803&scans_id=345927&peptide_id=8948&scanf=6407&charge=3&value=38/80	sp|Q13137-4|CACO2_HUMAN	/gfy/www/modules//consensus/?run_id=345844&search_id=400803&scans_id=345927&peptide_id=8948&scanf=6407&charge=3&value=sp|Q13137-4|CACO2_HUMAN	5	/gfy/www/modules/match_peptides/blast_html4.php?run_id=345844&search_id=400803&scans_id=345927&peptide_id=8948&scanf=6407&charge=3&value=5	K.EMEK#LVQGDQDKTEQLEQLKK.E	/gfy/www/modules/show_out/show_out_wrapper.php?run_id=345844&search_id=400803&scans_id=345927&peptide_id=8948&scanf=6407&charge=3&value=K.EMEK#LVQGDQDKTEQLEQLKK.E	CALCOCO2
6434	3	4.687	0.515	23/84	/gfy/www/modules//sdig/index.php?run_id=345844&search_id=400803&scans_id=345927&peptide_id=8974&scanf=6434&charge=3&value=23/84	sp|Q13137-4|CACO2_HUMAN	/gfy/www/modules//consensus/?run_id=345844&search_id=400803&scans_id=345927&peptide_id=8974&scanf=6434&charge=3&value=sp|Q13137-4|CACO2_HUMAN	6	/gfy/www/modules/match_peptides/blast_html4.php?run_id=345844&search_id=400803&scans_id=345927&peptide_id=8974&scanf=6434&charge=3&value=6	K.QNETTAM*K#K#QQELM*DENFDLSK.R	/gfy/www/modules/show_out/show_out_wrapper.php?run_id=345844&search_id=400803&scans_id=345927&peptide_id=8974&scanf=6434&charge=3&value=K.QNETTAM*K#K#QQELM*DENFDLSK.R	CALCOCO2
7088	3	5.035	0.327	26/56	/gfy/www/modules//sdig/index.php?run_id=345844&search_id=400803&scans_id=345927&peptide_id=9541&scanf=7088&charge=3&value=26/56	sp|Q13137-4|CACO2_HUMAN	/gfy/www/modules//consensus/?run_id=345844&search_id=400803&scans_id=345927&peptide_id=9541&scanf=7088&charge=3&value=sp|Q13137-4|CACO2_HUMAN	6	/gfy/www/modules/match_peptides/blast_html4.php?run_id=345844&search_id=400803&scans_id=345927&peptide_id=9541&scanf=7088&charge=3&value=6	K.K#QQELMDENFDLSKR.L	/gfy/www/modules/show_out/show_out_wrapper.php?run_id=345844&search_id=400803&scans_id=345927&peptide_id=9541&scanf=7088&charge=3&value=K.K#QQELMDENFDLSKR.L	CALCOCO2
7113	2	5.44	0.327	21/28	/gfy/www/modules//sdig/index.php?run_id=345844&search_id=400803&scans_id=345927&peptide_id=9565&scanf=7113&charge=2&value=21/28	sp|Q13137-4|CACO2_HUMAN	/gfy/www/modules//consensus/?run_id=345844&search_id=400803&scans_id=345927&peptide_id=9565&scanf=7113&charge=2&value=sp|Q13137-4|CACO2_HUMAN	6	/gfy/www/modules/match_peptides/blast_html4.php?run_id=345844&search_id=400803&scans_id=345927&peptide_id=9565&scanf=7113&charge=2&value=6	K.K#QQELMDENFDLSKR.L	/gfy/www/modules/show_out/show_out_wrapper.php?run_id=345844&search_id=400803&scans_id=345927&peptide_id=9565&scanf=7113&charge=2&value=K.K#QQELMDENFDLSKR.L	CALCOCO2
7116	4	3.916	0.375	27/84	/gfy/www/modules//sdig/index.php?run_id=345844&search_id=400803&scans_id=345927&peptide_id=9568&scanf=7116&charge=4&value=27/84	sp|Q13137-4|CACO2_HUMAN	/gfy/www/modules//consensus/?run_id=345844&search_id=400803&scans_id=345927&peptide_id=9568&scanf=7116&charge=4&value=sp|Q13137-4|CACO2_HUMAN	6	/gfy/www/modules/match_peptides/blast_html4.php?run_id=345844&search_id=400803&scans_id=345927&peptide_id=9568&scanf=7116&charge=4&value=6	K.K#QQELMDENFDLSKR.L	/gfy/www/modules/show_out/show_out_wrapper.php?run_id=345844&search_id=400803&scans_id=345927&peptide_id=9568&scanf=7116&charge=4&value=K.K#QQELMDENFDLSKR.L	CALCOCO2
7516	2	4.783	0.354	20/28	/gfy/www/modules//sdig/index.php?run_id=345844&search_id=400803&scans_id=345927&peptide_id=9928&scanf=7516&charge=2&value=20/28	sp|Q13137-4|CACO2_HUMAN	/gfy/www/modules//consensus/?run_id=345844&search_id=400803&scans_id=345927&peptide_id=9928&scanf=7516&charge=2&value=sp|Q13137-4|CACO2_HUMAN	6	/gfy/www/modules/match_peptides/blast_html4.php?run_id=345844&search_id=400803&scans_id=345927&peptide_id=9928&scanf=7516&charge=2&value=6	K.K#QQELMDENFDLSK#R.L	/gfy/www/modules/show_out/show_out_wrapper.php?run_id=345844&search_id=400803&scans_id=345927&peptide_id=9928&scanf=7516&charge=2&value=K.K#QQELMDENFDLSK#R.L	CALCOCO2
7544	3	7.298	0.386	37/76	/gfy/www/modules//sdig/index.php?run_id=345844&search_id=400803&scans_id=345927&peptide_id=9952&scanf=7544&charge=3&value=37/76	sp|Q13137-4|CACO2_HUMAN	/gfy/www/modules//consensus/?run_id=345844&search_id=400803&scans_id=345927&peptide_id=9952&scanf=7544&charge=3&value=sp|Q13137-4|CACO2_HUMAN	5	/gfy/www/modules/match_peptides/blast_html4.php?run_id=345844&search_id=400803&scans_id=345927&peptide_id=9952&scanf=7544&charge=3&value=5	K.EMEK#LVQGDQDKTEQLEQLK.K	/gfy/www/modules/show_out/show_out_wrapper.php?run_id=345844&search_id=400803&scans_id=345927&peptide_id=9952&scanf=7544&charge=3&value=K.EMEK#LVQGDQDKTEQLEQLK.K	CALCOCO2
7564	4	4.608	0.311	31/114	/gfy/www/modules//sdig/index.php?run_id=345844&search_id=400803&scans_id=345927&peptide_id=9970&scanf=7564&charge=4&value=31/114	sp|Q13137-4|CACO2_HUMAN	/gfy/www/modules//consensus/?run_id=345844&search_id=400803&scans_id=345927&peptide_id=9970&scanf=7564&charge=4&value=sp|Q13137-4|CACO2_HUMAN	5	/gfy/www/modules/match_peptides/blast_html4.php?run_id=345844&search_id=400803&scans_id=345927&peptide_id=9970&scanf=7564&charge=4&value=5	K.EMEK#LVQGDQDKTEQLEQLK.K	/gfy/www/modules/show_out/show_out_wrapper.php?run_id=345844&search_id=400803&scans_id=345927&peptide_id=9970&scanf=7564&charge=4&value=K.EMEK#LVQGDQDKTEQLEQLK.K	CALCOCO2
7711	3	5.236	0.329	29/56	/gfy/www/modules//sdig/index.php?run_id=345844&search_id=400803&scans_id=345927&peptide_id=10105&scanf=7711&charge=3&value=29/56	sp|Q13137-4|CACO2_HUMAN	/gfy/www/modules//consensus/?run_id=345844&search_id=400803&scans_id=345927&peptide_id=10105&scanf=7711&charge=3&value=sp|Q13137-4|CACO2_HUMAN	6	/gfy/www/modules/match_peptides/blast_html4.php?run_id=345844&search_id=400803&scans_id=345927&peptide_id=10105&scanf=7711&charge=3&value=6	K.K#QQELMDENFDLSKR.L	/gfy/www/modules/show_out/show_out_wrapper.php?run_id=345844&search_id=400803&scans_id=345927&peptide_id=10105&scanf=7711&charge=3&value=K.K#QQELMDENFDLSKR.L	CALCOCO2
7778	3	4.64	0.529	26/56	/gfy/www/modules//sdig/index.php?run_id=345844&search_id=400803&scans_id=345927&peptide_id=10169&scanf=7778&charge=3&value=26/56	sp|O00308|WWP2_HUMAN	/gfy/www/modules//consensus/?run_id=345844&search_id=400803&scans_id=345927&peptide_id=10169&scanf=7778&charge=3&value=sp|O00308|WWP2_HUMAN	1	/gfy/www/modules/match_peptides/blast_html4.php?run_id=345844&search_id=400803&scans_id=345927&peptide_id=10169&scanf=7778&charge=3&value=1	K.TTTWERPLPPGWEK#R.T	/gfy/www/modules/show_out/show_out_wrapper.php?run_id=345844&search_id=400803&scans_id=345927&peptide_id=10169&scanf=7778&charge=3&value=K.TTTWERPLPPGWEK#R.T	WWP2
7780	5	5.052	0.415	52/184	/gfy/www/modules//sdig/index.php?run_id=345844&search_id=400803&scans_id=345927&peptide_id=10171&scanf=7780&charge=5&value=52/184	sp|O00308|WWP2_HUMAN	/gfy/www/modules//consensus/?run_id=345844&search_id=400803&scans_id=345927&peptide_id=10171&scanf=7780&charge=5&value=sp|O00308|WWP2_HUMAN	1	/gfy/www/modules/match_peptides/blast_html4.php?run_id=345844&search_id=400803&scans_id=345927&peptide_id=10171&scanf=7780&charge=5&value=1	R.VYYVDHNTK#TTTWERPLPPGWEK#R.T	/gfy/www/modules/show_out/show_out_wrapper.php?run_id=345844&search_id=400803&scans_id=345927&peptide_id=10171&scanf=7780&charge=5&value=R.VYYVDHNTK#TTTWERPLPPGWEK#R.T	WWP2
7791	4	6.24	0.509	43/138	/gfy/www/modules//sdig/index.php?run_id=345844&search_id=400803&scans_id=345927&peptide_id=10182&scanf=7791&charge=4&value=43/138	sp|O00308|WWP2_HUMAN	/gfy/www/modules//consensus/?run_id=345844&search_id=400803&scans_id=345927&peptide_id=10182&scanf=7791&charge=4&value=sp|O00308|WWP2_HUMAN	1	/gfy/www/modules/match_peptides/blast_html4.php?run_id=345844&search_id=400803&scans_id=345927&peptide_id=10182&scanf=7791&charge=4&value=1	R.VYYVDHNTK#TTTWERPLPPGWEK#R.T	/gfy/www/modules/show_out/show_out_wrapper.php?run_id=345844&search_id=400803&scans_id=345927&peptide_id=10182&scanf=7791&charge=4&value=R.VYYVDHNTK#TTTWERPLPPGWEK#R.T	WWP2
7801	2	3.702	0.376	17/28	/gfy/www/modules//sdig/index.php?run_id=345844&search_id=400803&scans_id=345927&peptide_id=10191&scanf=7801&charge=2&value=17/28	sp|O00308|WWP2_HUMAN	/gfy/www/modules//consensus/?run_id=345844&search_id=400803&scans_id=345927&peptide_id=10191&scanf=7801&charge=2&value=sp|O00308|WWP2_HUMAN	1	/gfy/www/modules/match_peptides/blast_html4.php?run_id=345844&search_id=400803&scans_id=345927&peptide_id=10191&scanf=7801&charge=2&value=1	K.TTTWERPLPPGWEK#R.T	/gfy/www/modules/show_out/show_out_wrapper.php?run_id=345844&search_id=400803&scans_id=345927&peptide_id=10191&scanf=7801&charge=2&value=K.TTTWERPLPPGWEK#R.T	WWP2
7867	2	5.076	0.155	20/32	/gfy/www/modules//sdig/index.php?run_id=345844&search_id=400803&scans_id=345927&peptide_id=10254&scanf=7867&charge=2&value=20/32	sp|Q13137-4|CACO2_HUMAN	/gfy/www/modules//consensus/?run_id=345844&search_id=400803&scans_id=345927&peptide_id=10254&scanf=7867&charge=2&value=sp|Q13137-4|CACO2_HUMAN	5	/gfy/www/modules/match_peptides/blast_html4.php?run_id=345844&search_id=400803&scans_id=345927&peptide_id=10254&scanf=7867&charge=2&value=5	R.VDQLQAQLSTQEK#EMEK.L	/gfy/www/modules/show_out/show_out_wrapper.php?run_id=345844&search_id=400803&scans_id=345927&peptide_id=10254&scanf=7867&charge=2&value=R.VDQLQAQLSTQEK#EMEK.L	CALCOCO2
7875	3	4.522	0.449	32/92	/gfy/www/modules//sdig/index.php?run_id=345844&search_id=400803&scans_id=345927&peptide_id=10262&scanf=7875&charge=3&value=32/92	sp|O00308|WWP2_HUMAN	/gfy/www/modules//consensus/?run_id=345844&search_id=400803&scans_id=345927&peptide_id=10262&scanf=7875&charge=3&value=sp|O00308|WWP2_HUMAN	1	/gfy/www/modules/match_peptides/blast_html4.php?run_id=345844&search_id=400803&scans_id=345927&peptide_id=10262&scanf=7875&charge=3&value=1	R.VYYVDHNTK#TTTWERPLPPGWEK#R.T	/gfy/www/modules/show_out/show_out_wrapper.php?run_id=345844&search_id=400803&scans_id=345927&peptide_id=10262&scanf=7875&charge=3&value=R.VYYVDHNTK#TTTWERPLPPGWEK#R.T	WWP2
7895	3	4.885	0.076	22/64	/gfy/www/modules//sdig/index.php?run_id=345844&search_id=400803&scans_id=345927&peptide_id=10275&scanf=7895&charge=3&value=22/64	sp|Q13137-4|CACO2_HUMAN	/gfy/www/modules//consensus/?run_id=345844&search_id=400803&scans_id=345927&peptide_id=10275&scanf=7895&charge=3&value=sp|Q13137-4|CACO2_HUMAN	5	/gfy/www/modules/match_peptides/blast_html4.php?run_id=345844&search_id=400803&scans_id=345927&peptide_id=10275&scanf=7895&charge=3&value=5	R.VDQLQAQLSTQEK#EMEK.L	/gfy/www/modules/show_out/show_out_wrapper.php?run_id=345844&search_id=400803&scans_id=345927&peptide_id=10275&scanf=7895&charge=3&value=R.VDQLQAQLSTQEK#EMEK.L	CALCOCO2
8149	2	5.182	0.489	21/26	/gfy/www/modules//sdig/index.php?run_id=345844&search_id=400803&scans_id=345927&peptide_id=10493&scanf=8149&charge=2&value=21/26	sp|Q13137-4|CACO2_HUMAN	/gfy/www/modules//consensus/?run_id=345844&search_id=400803&scans_id=345927&peptide_id=10493&scanf=8149&charge=2&value=sp|Q13137-4|CACO2_HUMAN	6	/gfy/www/modules/match_peptides/blast_html4.php?run_id=345844&search_id=400803&scans_id=345927&peptide_id=10493&scanf=8149&charge=2&value=6	K.K#QQELMDENFDLSK.R	/gfy/www/modules/show_out/show_out_wrapper.php?run_id=345844&search_id=400803&scans_id=345927&peptide_id=10493&scanf=8149&charge=2&value=K.K#QQELMDENFDLSK.R	CALCOCO2
8245	3	4.561	0.401	18/84	/gfy/www/modules//sdig/index.php?run_id=345844&search_id=400803&scans_id=345927&peptide_id=10568&scanf=8245&charge=3&value=18/84	sp|Q13137-4|CACO2_HUMAN	/gfy/www/modules//consensus/?run_id=345844&search_id=400803&scans_id=345927&peptide_id=10568&scanf=8245&charge=3&value=sp|Q13137-4|CACO2_HUMAN	6	/gfy/www/modules/match_peptides/blast_html4.php?run_id=345844&search_id=400803&scans_id=345927&peptide_id=10568&scanf=8245&charge=3&value=6	K.QNETTAM*K#K#QQELMDENFDLSK.R	/gfy/www/modules/show_out/show_out_wrapper.php?run_id=345844&search_id=400803&scans_id=345927&peptide_id=10568&scanf=8245&charge=3&value=K.QNETTAM*K#K#QQELMDENFDLSK.R	CALCOCO2
8691	4	5.068	0.408	36/132	/gfy/www/modules//sdig/index.php?run_id=345844&search_id=400803&scans_id=345927&peptide_id=10949&scanf=8691&charge=4&value=36/132	sp|O00308|WWP2_HUMAN	/gfy/www/modules//consensus/?run_id=345844&search_id=400803&scans_id=345927&peptide_id=10949&scanf=8691&charge=4&value=sp|O00308|WWP2_HUMAN	1	/gfy/www/modules/match_peptides/blast_html4.php?run_id=345844&search_id=400803&scans_id=345927&peptide_id=10949&scanf=8691&charge=4&value=1	R.VYYVDHNTK#TTTWERPLPPGWEK.R	/gfy/www/modules/show_out/show_out_wrapper.php?run_id=345844&search_id=400803&scans_id=345927&peptide_id=10949&scanf=8691&charge=4&value=R.VYYVDHNTK#TTTWERPLPPGWEK.R	WWP2
8693	3	8.147	0.504	40/88	/gfy/www/modules//sdig/index.php?run_id=345844&search_id=400803&scans_id=345927&peptide_id=10951&scanf=8693&charge=3&value=40/88	sp|O00308|WWP2_HUMAN	/gfy/www/modules//consensus/?run_id=345844&search_id=400803&scans_id=345927&peptide_id=10951&scanf=8693&charge=3&value=sp|O00308|WWP2_HUMAN	1	/gfy/www/modules/match_peptides/blast_html4.php?run_id=345844&search_id=400803&scans_id=345927&peptide_id=10951&scanf=8693&charge=3&value=1	R.VYYVDHNTK#TTTWERPLPPGWEK.R	/gfy/www/modules/show_out/show_out_wrapper.php?run_id=345844&search_id=400803&scans_id=345927&peptide_id=10951&scanf=8693&charge=3&value=R.VYYVDHNTK#TTTWERPLPPGWEK.R	WWP2
8706	2	5.609	0.579	26/44	/gfy/www/modules//sdig/index.php?run_id=345844&search_id=400803&scans_id=345927&peptide_id=10961&scanf=8706&charge=2&value=26/44	sp|O00308|WWP2_HUMAN	/gfy/www/modules//consensus/?run_id=345844&search_id=400803&scans_id=345927&peptide_id=10961&scanf=8706&charge=2&value=sp|O00308|WWP2_HUMAN	1	/gfy/www/modules/match_peptides/blast_html4.php?run_id=345844&search_id=400803&scans_id=345927&peptide_id=10961&scanf=8706&charge=2&value=1	R.VYYVDHNTK#TTTWERPLPPGWEK.R	/gfy/www/modules/show_out/show_out_wrapper.php?run_id=345844&search_id=400803&scans_id=345927&peptide_id=10961&scanf=8706&charge=2&value=R.VYYVDHNTK#TTTWERPLPPGWEK.R	WWP2
8715	3	4.091	0.351	20/52	/gfy/www/modules//sdig/index.php?run_id=345844&search_id=400803&scans_id=345927&peptide_id=10969&scanf=8715&charge=3&value=20/52	sp|Q13137-4|CACO2_HUMAN	/gfy/www/modules//consensus/?run_id=345844&search_id=400803&scans_id=345927&peptide_id=10969&scanf=8715&charge=3&value=sp|Q13137-4|CACO2_HUMAN	6	/gfy/www/modules/match_peptides/blast_html4.php?run_id=345844&search_id=400803&scans_id=345927&peptide_id=10969&scanf=8715&charge=3&value=6	K.K#QQELMDENFDLSK.R	/gfy/www/modules/show_out/show_out_wrapper.php?run_id=345844&search_id=400803&scans_id=345927&peptide_id=10969&scanf=8715&charge=3&value=K.K#QQELMDENFDLSK.R	CALCOCO2
8716	2	5.335	0.451	21/26	/gfy/www/modules//sdig/index.php?run_id=345844&search_id=400803&scans_id=345927&peptide_id=10970&scanf=8716&charge=2&value=21/26	sp|Q13137-4|CACO2_HUMAN	/gfy/www/modules//consensus/?run_id=345844&search_id=400803&scans_id=345927&peptide_id=10970&scanf=8716&charge=2&value=sp|Q13137-4|CACO2_HUMAN	6	/gfy/www/modules/match_peptides/blast_html4.php?run_id=345844&search_id=400803&scans_id=345927&peptide_id=10970&scanf=8716&charge=2&value=6	K.K#QQELMDENFDLSK.R	/gfy/www/modules/show_out/show_out_wrapper.php?run_id=345844&search_id=400803&scans_id=345927&peptide_id=10970&scanf=8716&charge=2&value=K.K#QQELMDENFDLSK.R	CALCOCO2
8949	4	4.277	0.125	35/144	/gfy/www/modules//sdig/index.php?run_id=345844&search_id=400803&scans_id=345927&peptide_id=11173&scanf=8949&charge=4&value=35/144	sp|Q13137-4|CACO2_HUMAN	/gfy/www/modules//consensus/?run_id=345844&search_id=400803&scans_id=345927&peptide_id=11173&scanf=8949&charge=4&value=sp|Q13137-4|CACO2_HUMAN	5	/gfy/www/modules/match_peptides/blast_html4.php?run_id=345844&search_id=400803&scans_id=345927&peptide_id=11173&scanf=8949&charge=4&value=5	R.VDQLQAQLSTQEKEM*EK#LVQGDQDK.T	/gfy/www/modules/show_out/show_out_wrapper.php?run_id=345844&search_id=400803&scans_id=345927&peptide_id=11173&scanf=8949&charge=4&value=R.VDQLQAQLSTQEKEM*EK#LVQGDQDK.T	CALCOCO2
9193	3	5.291	0.448	23/84	/gfy/www/modules//sdig/index.php?run_id=345844&search_id=400803&scans_id=345927&peptide_id=11396&scanf=9193&charge=3&value=23/84	sp|Q13137-4|CACO2_HUMAN	/gfy/www/modules//consensus/?run_id=345844&search_id=400803&scans_id=345927&peptide_id=11396&scanf=9193&charge=3&value=sp|Q13137-4|CACO2_HUMAN	6	/gfy/www/modules/match_peptides/blast_html4.php?run_id=345844&search_id=400803&scans_id=345927&peptide_id=11396&scanf=9193&charge=3&value=6	K.QNETTAMK#K#QQELMDENFDLSK.R	/gfy/www/modules/show_out/show_out_wrapper.php?run_id=345844&search_id=400803&scans_id=345927&peptide_id=11396&scanf=9193&charge=3&value=K.QNETTAMK#K#QQELMDENFDLSK.R	CALCOCO2
9326	3	3.826	0.323	22/52	/gfy/www/modules//sdig/index.php?run_id=345844&search_id=400803&scans_id=345927&peptide_id=11518&scanf=9326&charge=3&value=22/52	sp|Q13137-4|CACO2_HUMAN	/gfy/www/modules//consensus/?run_id=345844&search_id=400803&scans_id=345927&peptide_id=11518&scanf=9326&charge=3&value=sp|Q13137-4|CACO2_HUMAN	6	/gfy/www/modules/match_peptides/blast_html4.php?run_id=345844&search_id=400803&scans_id=345927&peptide_id=11518&scanf=9326&charge=3&value=6	K.K#QQELMDENFDLSK.R	/gfy/www/modules/show_out/show_out_wrapper.php?run_id=345844&search_id=400803&scans_id=345927&peptide_id=11518&scanf=9326&charge=3&value=K.K#QQELMDENFDLSK.R	CALCOCO2
9475	2	6.055	0.572	23/26	/gfy/www/modules//sdig/index.php?run_id=345844&search_id=400803&scans_id=345927&peptide_id=11645&scanf=9475&charge=2&value=23/26	sp|Q13137-4|CACO2_HUMAN	/gfy/www/modules//consensus/?run_id=345844&search_id=400803&scans_id=345927&peptide_id=11645&scanf=9475&charge=2&value=sp|Q13137-4|CACO2_HUMAN	5	/gfy/www/modules/match_peptides/blast_html4.php?run_id=345844&search_id=400803&scans_id=345927&peptide_id=11645&scanf=9475&charge=2&value=5	K.K#ENDHLFLSLTEQR.K	/gfy/www/modules/show_out/show_out_wrapper.php?run_id=345844&search_id=400803&scans_id=345927&peptide_id=11645&scanf=9475&charge=2&value=K.K#ENDHLFLSLTEQR.K	CALCOCO2
9683	3	3.946	0.33	22/52	/gfy/www/modules//sdig/index.php?run_id=345844&search_id=400803&scans_id=345927&peptide_id=11818&scanf=9683&charge=3&value=22/52	sp|Q13137-4|CACO2_HUMAN	/gfy/www/modules//consensus/?run_id=345844&search_id=400803&scans_id=345927&peptide_id=11818&scanf=9683&charge=3&value=sp|Q13137-4|CACO2_HUMAN	6	/gfy/www/modules/match_peptides/blast_html4.php?run_id=345844&search_id=400803&scans_id=345927&peptide_id=11818&scanf=9683&charge=3&value=6	K.K#QQELM*DENFDLSK.R	/gfy/www/modules/show_out/show_out_wrapper.php?run_id=345844&search_id=400803&scans_id=345927&peptide_id=11818&scanf=9683&charge=3&value=K.K#QQELM*DENFDLSK.R	CALCOCO2
9761	2	4.496	0.321	18/26	/gfy/www/modules//sdig/index.php?run_id=345844&search_id=400803&scans_id=345927&peptide_id=11888&scanf=9761&charge=2&value=18/26	sp|Q13137-4|CACO2_HUMAN	/gfy/www/modules//consensus/?run_id=345844&search_id=400803&scans_id=345927&peptide_id=11888&scanf=9761&charge=2&value=sp|Q13137-4|CACO2_HUMAN	6	/gfy/www/modules/match_peptides/blast_html4.php?run_id=345844&search_id=400803&scans_id=345927&peptide_id=11888&scanf=9761&charge=2&value=6	K.K#QQELMDENFDLSK.R	/gfy/www/modules/show_out/show_out_wrapper.php?run_id=345844&search_id=400803&scans_id=345927&peptide_id=11888&scanf=9761&charge=2&value=K.K#QQELMDENFDLSK.R	CALCOCO2
9886	4	6.805	0.105	44/186	/gfy/www/modules//sdig/index.php?run_id=345844&search_id=400803&scans_id=345927&peptide_id=11999&scanf=9886&charge=4&value=44/186	sp|Q13137-4|CACO2_HUMAN	/gfy/www/modules//consensus/?run_id=345844&search_id=400803&scans_id=345927&peptide_id=11999&scanf=9886&charge=4&value=sp|Q13137-4|CACO2_HUMAN	4	/gfy/www/modules/match_peptides/blast_html4.php?run_id=345844&search_id=400803&scans_id=345927&peptide_id=11999&scanf=9886&charge=4&value=4	R.QNPGLAYGNPYSGIQESSSPSPLSIK#K#CPICK.A	/gfy/www/modules/show_out/show_out_wrapper.php?run_id=345844&search_id=400803&scans_id=345927&peptide_id=11999&scanf=9886&charge=4&value=R.QNPGLAYGNPYSGIQESSSPSPLSIK#K#CPICK.A	CALCOCO2
9909	3	7.949	0.101	38/124	/gfy/www/modules//sdig/index.php?run_id=345844&search_id=400803&scans_id=345927&peptide_id=12019&scanf=9909&charge=3&value=38/124	sp|Q13137-4|CACO2_HUMAN	/gfy/www/modules//consensus/?run_id=345844&search_id=400803&scans_id=345927&peptide_id=12019&scanf=9909&charge=3&value=sp|Q13137-4|CACO2_HUMAN	4	/gfy/www/modules/match_peptides/blast_html4.php?run_id=345844&search_id=400803&scans_id=345927&peptide_id=12019&scanf=9909&charge=3&value=4	R.QNPGLAYGNPYSGIQESSSPSPLSIK#K#CPICK.A	/gfy/www/modules/show_out/show_out_wrapper.php?run_id=345844&search_id=400803&scans_id=345927&peptide_id=12019&scanf=9909&charge=3&value=R.QNPGLAYGNPYSGIQESSSPSPLSIK#K#CPICK.A	CALCOCO2
9912	3	4.73	0.12	21/64	/gfy/www/modules//sdig/index.php?run_id=345844&search_id=400803&scans_id=345927&peptide_id=12022&scanf=9912&charge=3&value=21/64	sp|Q13137-4|CACO2_HUMAN	/gfy/www/modules//consensus/?run_id=345844&search_id=400803&scans_id=345927&peptide_id=12022&scanf=9912&charge=3&value=sp|Q13137-4|CACO2_HUMAN	5	/gfy/www/modules/match_peptides/blast_html4.php?run_id=345844&search_id=400803&scans_id=345927&peptide_id=12022&scanf=9912&charge=3&value=5	R.VDQLQAQLSTQEK#EMEK.L	/gfy/www/modules/show_out/show_out_wrapper.php?run_id=345844&search_id=400803&scans_id=345927&peptide_id=12022&scanf=9912&charge=3&value=R.VDQLQAQLSTQEK#EMEK.L	CALCOCO2
10084	3	6.107	0.004	28/104	/gfy/www/modules//sdig/index.php?run_id=345844&search_id=400803&scans_id=345927&peptide_id=104&scanf=10084&charge=3&value=28/104	sp|Q13137-4|CACO2_HUMAN	/gfy/www/modules//consensus/?run_id=345844&search_id=400803&scans_id=345927&peptide_id=104&scanf=10084&charge=3&value=sp|Q13137-4|CACO2_HUMAN	4	/gfy/www/modules/match_peptides/blast_html4.php?run_id=345844&search_id=400803&scans_id=345927&peptide_id=104&scanf=10084&charge=3&value=4	R.QNPGLAYGNPYSGIQESSSPSPLSIK#K.C	/gfy/www/modules/show_out/show_out_wrapper.php?run_id=345844&search_id=400803&scans_id=345927&peptide_id=104&scanf=10084&charge=3&value=R.QNPGLAYGNPYSGIQESSSPSPLSIK#K.C	CALCOCO2
10106	2	6.091	0.009	29/52	/gfy/www/modules//sdig/index.php?run_id=345844&search_id=400803&scans_id=345927&peptide_id=122&scanf=10106&charge=2&value=29/52	sp|Q13137-4|CACO2_HUMAN	/gfy/www/modules//consensus/?run_id=345844&search_id=400803&scans_id=345927&peptide_id=122&scanf=10106&charge=2&value=sp|Q13137-4|CACO2_HUMAN	4	/gfy/www/modules/match_peptides/blast_html4.php?run_id=345844&search_id=400803&scans_id=345927&peptide_id=122&scanf=10106&charge=2&value=4	R.QNPGLAYGNPYSGIQESSSPSPLSIK#K.C	/gfy/www/modules/show_out/show_out_wrapper.php?run_id=345844&search_id=400803&scans_id=345927&peptide_id=122&scanf=10106&charge=2&value=R.QNPGLAYGNPYSGIQESSSPSPLSIK#K.C	CALCOCO2
10266	3	4.276	0.003	24/68	/gfy/www/modules//sdig/index.php?run_id=345844&search_id=400803&scans_id=345927&peptide_id=265&scanf=10266&charge=3&value=24/68	sp|O00308|WWP2_HUMAN	/gfy/www/modules//consensus/?run_id=345844&search_id=400803&scans_id=345927&peptide_id=265&scanf=10266&charge=3&value=sp|O00308|WWP2_HUMAN	3	/gfy/www/modules/match_peptides/blast_html4.php?run_id=345844&search_id=400803&scans_id=345927&peptide_id=265&scanf=10266&charge=3&value=3	R.INSYVEVAVDGLPSETKK#.T	/gfy/www/modules/show_out/show_out_wrapper.php?run_id=345844&search_id=400803&scans_id=345927&peptide_id=265&scanf=10266&charge=3&value=R.INSYVEVAVDGLPSETKK#.T	WWP2
10454	3	4.841	0.561	26/68	/gfy/www/modules//sdig/index.php?run_id=345844&search_id=400803&scans_id=345927&peptide_id=439&scanf=10454&charge=3&value=26/68	sp|P0CG48|UBC_HUMAN	/gfy/www/modules//consensus/?run_id=345844&search_id=400803&scans_id=345927&peptide_id=439&scanf=10454&charge=3&value=sp|P0CG48|UBC_HUMAN	19	/gfy/www/modules/match_peptides/blast_html4.php?run_id=345844&search_id=400803&scans_id=345927&peptide_id=439&scanf=10454&charge=3&value=19	R.TLSDYNIQK#ESTLHLVLR.L	/gfy/www/modules/show_out/show_out_wrapper.php?run_id=345844&search_id=400803&scans_id=345927&peptide_id=439&scanf=10454&charge=3&value=R.TLSDYNIQK#ESTLHLVLR.L	UBC
10567	3	5.962	0.303	28/80	/gfy/www/modules//sdig/index.php?run_id=345844&search_id=400803&scans_id=345927&peptide_id=546&scanf=10567&charge=3&value=28/80	sp|P0CG48|UBC_HUMAN	/gfy/www/modules//consensus/?run_id=345844&search_id=400803&scans_id=345927&peptide_id=546&scanf=10567&charge=3&value=sp|P0CG48|UBC_HUMAN	22	/gfy/www/modules/match_peptides/blast_html4.php?run_id=345844&search_id=400803&scans_id=345927&peptide_id=546&scanf=10567&charge=3&value=22	K.TLTGK#TITLEVEPSDTIENVK.A	/gfy/www/modules/show_out/show_out_wrapper.php?run_id=345844&search_id=400803&scans_id=345927&peptide_id=546&scanf=10567&charge=3&value=K.TLTGK#TITLEVEPSDTIENVK.A	UBC
10575	2	5.726	0.443	23/40	/gfy/www/modules//sdig/index.php?run_id=345844&search_id=400803&scans_id=345927&peptide_id=553&scanf=10575&charge=2&value=23/40	sp|P0CG48|UBC_HUMAN	/gfy/www/modules//consensus/?run_id=345844&search_id=400803&scans_id=345927&peptide_id=553&scanf=10575&charge=2&value=sp|P0CG48|UBC_HUMAN	22	/gfy/www/modules/match_peptides/blast_html4.php?run_id=345844&search_id=400803&scans_id=345927&peptide_id=553&scanf=10575&charge=2&value=22	K.TLTGK#TITLEVEPSDTIENVK.A	/gfy/www/modules/show_out/show_out_wrapper.php?run_id=345844&search_id=400803&scans_id=345927&peptide_id=553&scanf=10575&charge=2&value=K.TLTGK#TITLEVEPSDTIENVK.A	UBC
10629	2	5.695	0.519	25/40	/gfy/www/modules//sdig/index.php?run_id=345844&search_id=400803&scans_id=345927&peptide_id=603&scanf=10629&charge=2&value=25/40	sp|P0CG48|UBC_HUMAN	/gfy/www/modules//consensus/?run_id=345844&search_id=400803&scans_id=345927&peptide_id=603&scanf=10629&charge=2&value=sp|P0CG48|UBC_HUMAN	22	/gfy/www/modules/match_peptides/blast_html4.php?run_id=345844&search_id=400803&scans_id=345927&peptide_id=603&scanf=10629&charge=2&value=22	K.TLTGK#TITLEVEPSDTIENVK.A	/gfy/www/modules/show_out/show_out_wrapper.php?run_id=345844&search_id=400803&scans_id=345927&peptide_id=603&scanf=10629&charge=2&value=K.TLTGK#TITLEVEPSDTIENVK.A	UBC
10694	4	3.397	0.527	29/102	/gfy/www/modules//sdig/index.php?run_id=345844&search_id=400803&scans_id=345927&peptide_id=659&scanf=10694&charge=4&value=29/102	sp|P0CG48|UBC_HUMAN	/gfy/www/modules//consensus/?run_id=345844&search_id=400803&scans_id=345927&peptide_id=659&scanf=10694&charge=4&value=sp|P0CG48|UBC_HUMAN	19	/gfy/www/modules/match_peptides/blast_html4.php?run_id=345844&search_id=400803&scans_id=345927&peptide_id=659&scanf=10694&charge=4&value=19	R.TLSDYNIQK#ESTLHLVLR.L	/gfy/www/modules/show_out/show_out_wrapper.php?run_id=345844&search_id=400803&scans_id=345927&peptide_id=659&scanf=10694&charge=4&value=R.TLSDYNIQK#ESTLHLVLR.L	UBC
10866	2	4.205	0.488	18/34	/gfy/www/modules//sdig/index.php?run_id=345844&search_id=400803&scans_id=345927&peptide_id=801&scanf=10866&charge=2&value=18/34	sp|P0CG48|UBC_HUMAN	/gfy/www/modules//consensus/?run_id=345844&search_id=400803&scans_id=345927&peptide_id=801&scanf=10866&charge=2&value=sp|P0CG48|UBC_HUMAN	19	/gfy/www/modules/match_peptides/blast_html4.php?run_id=345844&search_id=400803&scans_id=345927&peptide_id=801&scanf=10866&charge=2&value=19	R.TLSDYNIQK#ESTLHLVLR.L	/gfy/www/modules/show_out/show_out_wrapper.php?run_id=345844&search_id=400803&scans_id=345927&peptide_id=801&scanf=10866&charge=2&value=R.TLSDYNIQK#ESTLHLVLR.L	UBC
11022	3	4.726	0.56	24/68	/gfy/www/modules//sdig/index.php?run_id=345844&search_id=400803&scans_id=345927&peptide_id=892&scanf=11022&charge=3&value=24/68	sp|P0CG48|UBC_HUMAN	/gfy/www/modules//consensus/?run_id=345844&search_id=400803&scans_id=345927&peptide_id=892&scanf=11022&charge=3&value=sp|P0CG48|UBC_HUMAN	19	/gfy/www/modules/match_peptides/blast_html4.php?run_id=345844&search_id=400803&scans_id=345927&peptide_id=892&scanf=11022&charge=3&value=19	R.TLSDYNIQK#ESTLHLVLR.L	/gfy/www/modules/show_out/show_out_wrapper.php?run_id=345844&search_id=400803&scans_id=345927&peptide_id=892&scanf=11022&charge=3&value=R.TLSDYNIQK#ESTLHLVLR.L	UBC
11033	2	6.151	0.559	20/34	/gfy/www/modules//sdig/index.php?run_id=345844&search_id=400803&scans_id=345927&peptide_id=898&scanf=11033&charge=2&value=20/34	sp|P0CG48|UBC_HUMAN	/gfy/www/modules//consensus/?run_id=345844&search_id=400803&scans_id=345927&peptide_id=898&scanf=11033&charge=2&value=sp|P0CG48|UBC_HUMAN	19	/gfy/www/modules/match_peptides/blast_html4.php?run_id=345844&search_id=400803&scans_id=345927&peptide_id=898&scanf=11033&charge=2&value=19	R.TLSDYNIQK#ESTLHLVLR.L	/gfy/www/modules/show_out/show_out_wrapper.php?run_id=345844&search_id=400803&scans_id=345927&peptide_id=898&scanf=11033&charge=2&value=R.TLSDYNIQK#ESTLHLVLR.L	UBC
11114	3	4.491	0.493	30/96	/gfy/www/modules//sdig/index.php?run_id=345844&search_id=400803&scans_id=345927&peptide_id=949&scanf=11114&charge=3&value=30/96	sp|O00308|WWP2_HUMAN	/gfy/www/modules//consensus/?run_id=345844&search_id=400803&scans_id=345927&peptide_id=949&scanf=11114&charge=3&value=sp|O00308|WWP2_HUMAN	1	/gfy/www/modules/match_peptides/blast_html4.php?run_id=345844&search_id=400803&scans_id=345927&peptide_id=949&scanf=11114&charge=3&value=1	R.FLYQSSSASTDHDPLGPLPPGWEK#R.Q	/gfy/www/modules/show_out/show_out_wrapper.php?run_id=345844&search_id=400803&scans_id=345927&peptide_id=949&scanf=11114&charge=3&value=R.FLYQSSSASTDHDPLGPLPPGWEK#R.Q	WWP2
11179	4	4.009	0.474	28/102	/gfy/www/modules//sdig/index.php?run_id=345844&search_id=400803&scans_id=345927&peptide_id=998&scanf=11179&charge=4&value=28/102	sp|P0CG48|UBC_HUMAN	/gfy/www/modules//consensus/?run_id=345844&search_id=400803&scans_id=345927&peptide_id=998&scanf=11179&charge=4&value=sp|P0CG48|UBC_HUMAN	19	/gfy/www/modules/match_peptides/blast_html4.php?run_id=345844&search_id=400803&scans_id=345927&peptide_id=998&scanf=11179&charge=4&value=19	R.TLSDYNIQK#ESTLHLVLR.L	/gfy/www/modules/show_out/show_out_wrapper.php?run_id=345844&search_id=400803&scans_id=345927&peptide_id=998&scanf=11179&charge=4&value=R.TLSDYNIQK#ESTLHLVLR.L	UBC
11230	4	5.837	0.533	42/180	/gfy/www/modules//sdig/index.php?run_id=345844&search_id=400803&scans_id=345927&peptide_id=1042&scanf=11230&charge=4&value=42/180	sp|Q13137-4|CACO2_HUMAN	/gfy/www/modules//consensus/?run_id=345844&search_id=400803&scans_id=345927&peptide_id=1042&scanf=11230&charge=4&value=sp|Q13137-4|CACO2_HUMAN	4	/gfy/www/modules/match_peptides/blast_html4.php?run_id=345844&search_id=400803&scans_id=345927&peptide_id=1042&scanf=11230&charge=4&value=4	K.CPICK#ADDICDHTLEQQQMQPLCFNCPICDK.I	/gfy/www/modules/show_out/show_out_wrapper.php?run_id=345844&search_id=400803&scans_id=345927&peptide_id=1042&scanf=11230&charge=4&value=K.CPICK#ADDICDHTLEQQQMQPLCFNCPICDK.I	CALCOCO2
11464	3	4.233	0.014	22/104	/gfy/www/modules//sdig/index.php?run_id=345844&search_id=400803&scans_id=345927&peptide_id=1256&scanf=11464&charge=3&value=22/104	sp|Q13137-4|CACO2_HUMAN	/gfy/www/modules//consensus/?run_id=345844&search_id=400803&scans_id=345927&peptide_id=1256&scanf=11464&charge=3&value=sp|Q13137-4|CACO2_HUMAN	4	/gfy/www/modules/match_peptides/blast_html4.php?run_id=345844&search_id=400803&scans_id=345927&peptide_id=1256&scanf=11464&charge=3&value=4	R.QNPGLAYGNPYSGIQESSSPSPLSIK#K.C	/gfy/www/modules/show_out/show_out_wrapper.php?run_id=345844&search_id=400803&scans_id=345927&peptide_id=1256&scanf=11464&charge=3&value=R.QNPGLAYGNPYSGIQESSSPSPLSIK#K.C	CALCOCO2
11780	3	4.014	0.123	21/56	/gfy/www/modules//sdig/index.php?run_id=345844&search_id=400803&scans_id=345927&peptide_id=1554&scanf=11780&charge=3&value=21/56	sp|O00308|WWP2_HUMAN	/gfy/www/modules//consensus/?run_id=345844&search_id=400803&scans_id=345927&peptide_id=1554&scanf=11780&charge=3&value=sp|O00308|WWP2_HUMAN	3	/gfy/www/modules/match_peptides/blast_html4.php?run_id=345844&search_id=400803&scans_id=345927&peptide_id=1554&scanf=11780&charge=3&value=3	R.AGVALPFEK#SQLTLK.V	/gfy/www/modules/show_out/show_out_wrapper.php?run_id=345844&search_id=400803&scans_id=345927&peptide_id=1554&scanf=11780&charge=3&value=R.AGVALPFEK#SQLTLK.V	WWP2
11781	2	3.843	0.284	17/28	/gfy/www/modules//sdig/index.php?run_id=345844&search_id=400803&scans_id=345927&peptide_id=1555&scanf=11781&charge=2&value=17/28	sp|O00308|WWP2_HUMAN	/gfy/www/modules//consensus/?run_id=345844&search_id=400803&scans_id=345927&peptide_id=1555&scanf=11781&charge=2&value=sp|O00308|WWP2_HUMAN	3	/gfy/www/modules/match_peptides/blast_html4.php?run_id=345844&search_id=400803&scans_id=345927&peptide_id=1555&scanf=11781&charge=2&value=3	R.AGVALPFEK#SQLTLK.V	/gfy/www/modules/show_out/show_out_wrapper.php?run_id=345844&search_id=400803&scans_id=345927&peptide_id=1555&scanf=11781&charge=2&value=R.AGVALPFEK#SQLTLK.V	WWP2
11971	4	3.241	0.439	26/102	/gfy/www/modules//sdig/index.php?run_id=345844&search_id=400803&scans_id=345927&peptide_id=1726&scanf=11971&charge=4&value=26/102	sp|P0CG48|UBC_HUMAN	/gfy/www/modules//consensus/?run_id=345844&search_id=400803&scans_id=345927&peptide_id=1726&scanf=11971&charge=4&value=sp|P0CG48|UBC_HUMAN	19	/gfy/www/modules/match_peptides/blast_html4.php?run_id=345844&search_id=400803&scans_id=345927&peptide_id=1726&scanf=11971&charge=4&value=19	R.TLSDYNIQK#ESTLHLVLR.L	/gfy/www/modules/show_out/show_out_wrapper.php?run_id=345844&search_id=400803&scans_id=345927&peptide_id=1726&scanf=11971&charge=4&value=R.TLSDYNIQK#ESTLHLVLR.L	UBC
12080	4	6.845	0.068	45/174	/gfy/www/modules//sdig/index.php?run_id=345844&search_id=400803&scans_id=345927&peptide_id=1831&scanf=12080&charge=4&value=45/174	sp|Q13137-4|CACO2_HUMAN	/gfy/www/modules//consensus/?run_id=345844&search_id=400803&scans_id=345927&peptide_id=1831&scanf=12080&charge=4&value=sp|Q13137-4|CACO2_HUMAN	5	/gfy/www/modules/match_peptides/blast_html4.php?run_id=345844&search_id=400803&scans_id=345927&peptide_id=1831&scanf=12080&charge=4&value=5	K.LVQGDQDKTEQLEQLKK#ENDHLFLSLTEQR.K	/gfy/www/modules/show_out/show_out_wrapper.php?run_id=345844&search_id=400803&scans_id=345927&peptide_id=1831&scanf=12080&charge=4&value=K.LVQGDQDKTEQLEQLKK#ENDHLFLSLTEQR.K	CALCOCO2
12547	3	4.111	0.334	20/88	/gfy/www/modules//sdig/index.php?run_id=345844&search_id=400803&scans_id=345927&peptide_id=2268&scanf=12547&charge=3&value=20/88	sp|Q13137-4|CACO2_HUMAN	/gfy/www/modules//consensus/?run_id=345844&search_id=400803&scans_id=345927&peptide_id=2268&scanf=12547&charge=3&value=sp|Q13137-4|CACO2_HUMAN	8	/gfy/www/modules/match_peptides/blast_html4.php?run_id=345844&search_id=400803&scans_id=345927&peptide_id=2268&scanf=12547&charge=3&value=8	K.AYYLPK#DDEYYQFCYVDEDGVVR.G	/gfy/www/modules/show_out/show_out_wrapper.php?run_id=345844&search_id=400803&scans_id=345927&peptide_id=2268&scanf=12547&charge=3&value=K.AYYLPK#DDEYYQFCYVDEDGVVR.G	CALCOCO2
13181	3	5.026	0.311	28/72	/gfy/www/modules//sdig/index.php?run_id=345844&search_id=400803&scans_id=345927&peptide_id=2848&scanf=13181&charge=3&value=28/72	sp|Q13137-4|CACO2_HUMAN	/gfy/www/modules//consensus/?run_id=345844&search_id=400803&scans_id=345927&peptide_id=2848&scanf=13181&charge=3&value=sp|Q13137-4|CACO2_HUMAN	4	/gfy/www/modules/match_peptides/blast_html4.php?run_id=345844&search_id=400803&scans_id=345927&peptide_id=2848&scanf=13181&charge=3&value=4	K.IFPATEK#QIFEDHVFCHSL.-	/gfy/www/modules/show_out/show_out_wrapper.php?run_id=345844&search_id=400803&scans_id=345927&peptide_id=2848&scanf=13181&charge=3&value=K.IFPATEK#QIFEDHVFCHSL.-	CALCOCO2
13401	4	3.642	0.381	31/102	/gfy/www/modules//sdig/index.php?run_id=345844&search_id=400803&scans_id=345927&peptide_id=3054&scanf=13401&charge=4&value=31/102	sp|P0CG48|UBC_HUMAN	/gfy/www/modules//consensus/?run_id=345844&search_id=400803&scans_id=345927&peptide_id=3054&scanf=13401&charge=4&value=sp|P0CG48|UBC_HUMAN	19	/gfy/www/modules/match_peptides/blast_html4.php?run_id=345844&search_id=400803&scans_id=345927&peptide_id=3054&scanf=13401&charge=4&value=19	R.TLSDYNIQK#ESTLHLVLR.L	/gfy/www/modules/show_out/show_out_wrapper.php?run_id=345844&search_id=400803&scans_id=345927&peptide_id=3054&scanf=13401&charge=4&value=R.TLSDYNIQK#ESTLHLVLR.L	UBC
14093	3	3.681	0.013	20/76	/gfy/www/modules//sdig/index.php?run_id=345844&search_id=400803&scans_id=345927&peptide_id=3685&scanf=14093&charge=3&value=20/76	sp|Q13137-4|CACO2_HUMAN	/gfy/www/modules//consensus/?run_id=345844&search_id=400803&scans_id=345927&peptide_id=3685&scanf=14093&charge=3&value=sp|Q13137-4|CACO2_HUMAN	6	/gfy/www/modules/match_peptides/blast_html4.php?run_id=345844&search_id=400803&scans_id=345927&peptide_id=3685&scanf=14093&charge=3&value=6	R.EYYTFMWVTLPIDLNNK#SAK.Q	/gfy/www/modules/show_out/show_out_wrapper.php?run_id=345844&search_id=400803&scans_id=345927&peptide_id=3685&scanf=14093&charge=3&value=R.EYYTFMWVTLPIDLNNK#SAK.Q	CALCOCO2
14415	4	3.237	0.457	27/102	/gfy/www/modules//sdig/index.php?run_id=345844&search_id=400803&scans_id=345927&peptide_id=3986&scanf=14415&charge=4&value=27/102	sp|P0CG48|UBC_HUMAN	/gfy/www/modules//consensus/?run_id=345844&search_id=400803&scans_id=345927&peptide_id=3986&scanf=14415&charge=4&value=sp|P0CG48|UBC_HUMAN	19	/gfy/www/modules/match_peptides/blast_html4.php?run_id=345844&search_id=400803&scans_id=345927&peptide_id=3986&scanf=14415&charge=4&value=19	R.TLSDYNIQK#ESTLHLVLR.L	/gfy/www/modules/show_out/show_out_wrapper.php?run_id=345844&search_id=400803&scans_id=345927&peptide_id=3986&scanf=14415&charge=4&value=R.TLSDYNIQK#ESTLHLVLR.L	UBC
16865	3	3.541	0.033	26/104	/gfy/www/modules//sdig/index.php?run_id=345844&search_id=400803&scans_id=345927&peptide_id=5823&scanf=16865&charge=3&value=26/104	sp|Q13137-4|CACO2_HUMAN	/gfy/www/modules//consensus/?run_id=345844&search_id=400803&scans_id=345927&peptide_id=5823&scanf=16865&charge=3&value=sp|Q13137-4|CACO2_HUMAN	4	/gfy/www/modules/match_peptides/blast_html4.php?run_id=345844&search_id=400803&scans_id=345927&peptide_id=5823&scanf=16865&charge=3&value=4	R.QNPGLAYGNPYSGIQESSSPSPLSIK#K.C	/gfy/www/modules/show_out/show_out_wrapper.php?run_id=345844&search_id=400803&scans_id=345927&peptide_id=5823&scanf=16865&charge=3&value=R.QNPGLAYGNPYSGIQESSSPSPLSIK#K.C	CALCOCO2

## Sheet: OPTN-YE-Peptide table digly
ScanF	z	XCorr	&#916;Corr	# Ions	# Ions Link	Reference	Reference Link	Quantification by spectrum counts/Redun	Redun Link	Peptide	Peptide Link	Gene Symbol
4077	3	3.103	0.056	22/52	/gfy/www/modules//sdig/index.php?run_id=345960&search_id=400934&scans_id=346043&peptide_id=5532&scanf=4077&charge=3&value=22/52	sp|Q96CV9|OPTN_HUMAN	/gfy/www/modules//consensus/?run_id=345960&search_id=400934&scans_id=346043&peptide_id=5532&scanf=4077&charge=3&value=sp|Q96CV9|OPTN_HUMAN	2	/gfy/www/modules/match_peptides/blast_html4.php?run_id=345960&search_id=400934&scans_id=346043&peptide_id=5532&scanf=4077&charge=3&value=2	R.MAEGEAEGSVK#EIK.H	/gfy/www/modules/show_out/show_out_wrapper.php?run_id=345960&search_id=400934&scans_id=346043&peptide_id=5532&scanf=4077&charge=3&value=R.MAEGEAEGSVK#EIK.H	OPTN
5079	3	3.148	0.298	30/96	/gfy/www/modules//sdig/index.php?run_id=345960&search_id=400934&scans_id=346043&peptide_id=6318&scanf=5079&charge=3&value=30/96	sp|O00308|WWP2_HUMAN	/gfy/www/modules//consensus/?run_id=345960&search_id=400934&scans_id=346043&peptide_id=6318&scanf=5079&charge=3&value=sp|O00308|WWP2_HUMAN	2	/gfy/www/modules/match_peptides/blast_html4.php?run_id=345960&search_id=400934&scans_id=346043&peptide_id=6318&scanf=5079&charge=3&value=2	R.TTTFKDPRPGFESGTK#QGSPGAYDR.S	/gfy/www/modules/show_out/show_out_wrapper.php?run_id=345960&search_id=400934&scans_id=346043&peptide_id=6318&scanf=5079&charge=3&value=R.TTTFKDPRPGFESGTK#QGSPGAYDR.S	WWP2
5907	4	3.684	0.023	31/120	/gfy/www/modules//sdig/index.php?run_id=345960&search_id=400934&scans_id=346043&peptide_id=7031&scanf=5907&charge=4&value=31/120	sp|Q96CV9|OPTN_HUMAN	/gfy/www/modules//consensus/?run_id=345960&search_id=400934&scans_id=346043&peptide_id=7031&scanf=5907&charge=4&value=sp|Q96CV9|OPTN_HUMAN	2	/gfy/www/modules/match_peptides/blast_html4.php?run_id=345960&search_id=400934&scans_id=346043&peptide_id=7031&scanf=5907&charge=4&value=2	R.KNSAIPSELNEKQELVYTNK#K.L	/gfy/www/modules/show_out/show_out_wrapper.php?run_id=345960&search_id=400934&scans_id=346043&peptide_id=7031&scanf=5907&charge=4&value=R.KNSAIPSELNEKQELVYTNK#K.L	OPTN
6356	2	3.502	0.332	18/26	/gfy/www/modules//sdig/index.php?run_id=345960&search_id=400934&scans_id=346043&peptide_id=7437&scanf=6356&charge=2&value=18/26	sp|Q13137-4|CACO2_HUMAN	/gfy/www/modules//consensus/?run_id=345960&search_id=400934&scans_id=346043&peptide_id=7437&scanf=6356&charge=2&value=sp|Q13137-4|CACO2_HUMAN	6	/gfy/www/modules/match_peptides/blast_html4.php?run_id=345960&search_id=400934&scans_id=346043&peptide_id=7437&scanf=6356&charge=2&value=6	K.K#QQELM*DENFDLSK.R	/gfy/www/modules/show_out/show_out_wrapper.php?run_id=345960&search_id=400934&scans_id=346043&peptide_id=7437&scanf=6356&charge=2&value=K.K#QQELM*DENFDLSK.R	CALCOCO2
6743	3	5.116	0.398	32/76	/gfy/www/modules//sdig/index.php?run_id=345960&search_id=400934&scans_id=346043&peptide_id=7737&scanf=6743&charge=3&value=32/76	sp|Q96CV9|OPTN_HUMAN	/gfy/www/modules//consensus/?run_id=345960&search_id=400934&scans_id=346043&peptide_id=7737&scanf=6743&charge=3&value=sp|Q96CV9|OPTN_HUMAN	2	/gfy/www/modules/match_peptides/blast_html4.php?run_id=345960&search_id=400934&scans_id=346043&peptide_id=7737&scanf=6743&charge=3&value=2	R.K#NSAIPSELNEKQELVYTNK.K	/gfy/www/modules/show_out/show_out_wrapper.php?run_id=345960&search_id=400934&scans_id=346043&peptide_id=7737&scanf=6743&charge=3&value=R.K#NSAIPSELNEKQELVYTNK.K	OPTN
6754	4	5.479	0.354	40/114	/gfy/www/modules//sdig/index.php?run_id=345960&search_id=400934&scans_id=346043&peptide_id=7747&scanf=6754&charge=4&value=40/114	sp|Q96CV9|OPTN_HUMAN	/gfy/www/modules//consensus/?run_id=345960&search_id=400934&scans_id=346043&peptide_id=7747&scanf=6754&charge=4&value=sp|Q96CV9|OPTN_HUMAN	2	/gfy/www/modules/match_peptides/blast_html4.php?run_id=345960&search_id=400934&scans_id=346043&peptide_id=7747&scanf=6754&charge=4&value=2	R.K#NSAIPSELNEKQELVYTNK.K	/gfy/www/modules/show_out/show_out_wrapper.php?run_id=345960&search_id=400934&scans_id=346043&peptide_id=7747&scanf=6754&charge=4&value=R.K#NSAIPSELNEKQELVYTNK.K	OPTN
6989	4	3.822	0.135	33/84	/gfy/www/modules//sdig/index.php?run_id=345960&search_id=400934&scans_id=346043&peptide_id=7944&scanf=6989&charge=4&value=33/84	sp|Q96CV9|OPTN_HUMAN	/gfy/www/modules//consensus/?run_id=345960&search_id=400934&scans_id=346043&peptide_id=7944&scanf=6989&charge=4&value=sp|Q96CV9|OPTN_HUMAN	2	/gfy/www/modules/match_peptides/blast_html4.php?run_id=345960&search_id=400934&scans_id=346043&peptide_id=7944&scanf=6989&charge=4&value=2	R.FEELSAWTEK#QKEER.Q	/gfy/www/modules/show_out/show_out_wrapper.php?run_id=345960&search_id=400934&scans_id=346043&peptide_id=7944&scanf=6989&charge=4&value=R.FEELSAWTEK#QKEER.Q	OPTN
7028	2	2.747	0.178	13/28	/gfy/www/modules//sdig/index.php?run_id=345960&search_id=400934&scans_id=346043&peptide_id=7974&scanf=7028&charge=2&value=13/28	sp|Q96CV9|OPTN_HUMAN	/gfy/www/modules//consensus/?run_id=345960&search_id=400934&scans_id=346043&peptide_id=7974&scanf=7028&charge=2&value=sp|Q96CV9|OPTN_HUMAN	2	/gfy/www/modules/match_peptides/blast_html4.php?run_id=345960&search_id=400934&scans_id=346043&peptide_id=7974&scanf=7028&charge=2&value=2	R.FEELSAWTEK#QKEER.Q	/gfy/www/modules/show_out/show_out_wrapper.php?run_id=345960&search_id=400934&scans_id=346043&peptide_id=7974&scanf=7028&charge=2&value=R.FEELSAWTEK#QKEER.Q	OPTN
7039	4	3.904	0.109	31/96	/gfy/www/modules//sdig/index.php?run_id=345960&search_id=400934&scans_id=346043&peptide_id=7982&scanf=7039&charge=4&value=31/96	sp|Q96CV9|OPTN_HUMAN	/gfy/www/modules//consensus/?run_id=345960&search_id=400934&scans_id=346043&peptide_id=7982&scanf=7039&charge=4&value=sp|Q96CV9|OPTN_HUMAN	2	/gfy/www/modules/match_peptides/blast_html4.php?run_id=345960&search_id=400934&scans_id=346043&peptide_id=7982&scanf=7039&charge=4&value=2	K.GRFEELSAWTEK#QKEER.Q	/gfy/www/modules/show_out/show_out_wrapper.php?run_id=345960&search_id=400934&scans_id=346043&peptide_id=7982&scanf=7039&charge=4&value=K.GRFEELSAWTEK#QKEER.Q	OPTN
7065	3	4.606	0.155	22/64	/gfy/www/modules//sdig/index.php?run_id=345960&search_id=400934&scans_id=346043&peptide_id=8002&scanf=7065&charge=3&value=22/64	sp|Q96CV9|OPTN_HUMAN	/gfy/www/modules//consensus/?run_id=345960&search_id=400934&scans_id=346043&peptide_id=8002&scanf=7065&charge=3&value=sp|Q96CV9|OPTN_HUMAN	2	/gfy/www/modules/match_peptides/blast_html4.php?run_id=345960&search_id=400934&scans_id=346043&peptide_id=8002&scanf=7065&charge=3&value=2	K.GRFEELSAWTEK#QKEER.Q	/gfy/www/modules/show_out/show_out_wrapper.php?run_id=345960&search_id=400934&scans_id=346043&peptide_id=8002&scanf=7065&charge=3&value=K.GRFEELSAWTEK#QKEER.Q	OPTN
7083	4	4.061	0.059	30/96	/gfy/www/modules//sdig/index.php?run_id=345960&search_id=400934&scans_id=346043&peptide_id=8017&scanf=7083&charge=4&value=30/96	sp|Q96CV9|OPTN_HUMAN	/gfy/www/modules//consensus/?run_id=345960&search_id=400934&scans_id=346043&peptide_id=8017&scanf=7083&charge=4&value=sp|Q96CV9|OPTN_HUMAN	2	/gfy/www/modules/match_peptides/blast_html4.php?run_id=345960&search_id=400934&scans_id=346043&peptide_id=8017&scanf=7083&charge=4&value=2	R.LMALSHENEK#LKEELGK.L	/gfy/www/modules/show_out/show_out_wrapper.php?run_id=345960&search_id=400934&scans_id=346043&peptide_id=8017&scanf=7083&charge=4&value=R.LMALSHENEK#LKEELGK.L	OPTN
7140	3	5.405	0.243	26/76	/gfy/www/modules//sdig/index.php?run_id=345960&search_id=400934&scans_id=346043&peptide_id=8067&scanf=7140&charge=3&value=26/76	sp|Q96CV9|OPTN_HUMAN	/gfy/www/modules//consensus/?run_id=345960&search_id=400934&scans_id=346043&peptide_id=8067&scanf=7140&charge=3&value=sp|Q96CV9|OPTN_HUMAN	2	/gfy/www/modules/match_peptides/blast_html4.php?run_id=345960&search_id=400934&scans_id=346043&peptide_id=8067&scanf=7140&charge=3&value=2	R.KNSAIPSELNEK#QELVYTNK.K	/gfy/www/modules/show_out/show_out_wrapper.php?run_id=345960&search_id=400934&scans_id=346043&peptide_id=8067&scanf=7140&charge=3&value=R.KNSAIPSELNEK#QELVYTNK.K	OPTN
7311	3	5.586	0.365	31/56	/gfy/www/modules//sdig/index.php?run_id=345960&search_id=400934&scans_id=346043&peptide_id=8221&scanf=7311&charge=3&value=31/56	sp|Q13137-4|CACO2_HUMAN	/gfy/www/modules//consensus/?run_id=345960&search_id=400934&scans_id=346043&peptide_id=8221&scanf=7311&charge=3&value=sp|Q13137-4|CACO2_HUMAN	6	/gfy/www/modules/match_peptides/blast_html4.php?run_id=345960&search_id=400934&scans_id=346043&peptide_id=8221&scanf=7311&charge=3&value=6	K.K#QQELMDENFDLSKR.L	/gfy/www/modules/show_out/show_out_wrapper.php?run_id=345960&search_id=400934&scans_id=346043&peptide_id=8221&scanf=7311&charge=3&value=K.K#QQELMDENFDLSKR.L	CALCOCO2
7322	2	3.335	0.285	14/24	/gfy/www/modules//sdig/index.php?run_id=345960&search_id=400934&scans_id=346043&peptide_id=8232&scanf=7322&charge=2&value=14/24	sp|Q96CV9|OPTN_HUMAN	/gfy/www/modules//consensus/?run_id=345960&search_id=400934&scans_id=346043&peptide_id=8232&scanf=7322&charge=2&value=sp|Q96CV9|OPTN_HUMAN	2	/gfy/www/modules/match_peptides/blast_html4.php?run_id=345960&search_id=400934&scans_id=346043&peptide_id=8232&scanf=7322&charge=2&value=2	K.QLQMDEMK#QTIAK.Q	/gfy/www/modules/show_out/show_out_wrapper.php?run_id=345960&search_id=400934&scans_id=346043&peptide_id=8232&scanf=7322&charge=2&value=K.QLQMDEMK#QTIAK.Q	OPTN
7553	4	3.59	0.327	29/84	/gfy/www/modules//sdig/index.php?run_id=345960&search_id=400934&scans_id=346043&peptide_id=8432&scanf=7553&charge=4&value=29/84	sp|O00308|WWP2_HUMAN	/gfy/www/modules//consensus/?run_id=345960&search_id=400934&scans_id=346043&peptide_id=8432&scanf=7553&charge=4&value=sp|O00308|WWP2_HUMAN	1	/gfy/www/modules/match_peptides/blast_html4.php?run_id=345960&search_id=400934&scans_id=346043&peptide_id=8432&scanf=7553&charge=4&value=1	K.TTTWERPLPPGWEK#R.T	/gfy/www/modules/show_out/show_out_wrapper.php?run_id=345960&search_id=400934&scans_id=346043&peptide_id=8432&scanf=7553&charge=4&value=K.TTTWERPLPPGWEK#R.T	WWP2
7554	3	4.838	0.493	25/56	/gfy/www/modules//sdig/index.php?run_id=345960&search_id=400934&scans_id=346043&peptide_id=8433&scanf=7554&charge=3&value=25/56	sp|O00308|WWP2_HUMAN	/gfy/www/modules//consensus/?run_id=345960&search_id=400934&scans_id=346043&peptide_id=8433&scanf=7554&charge=3&value=sp|O00308|WWP2_HUMAN	1	/gfy/www/modules/match_peptides/blast_html4.php?run_id=345960&search_id=400934&scans_id=346043&peptide_id=8433&scanf=7554&charge=3&value=1	K.TTTWERPLPPGWEK#R.T	/gfy/www/modules/show_out/show_out_wrapper.php?run_id=345960&search_id=400934&scans_id=346043&peptide_id=8433&scanf=7554&charge=3&value=K.TTTWERPLPPGWEK#R.T	WWP2
7589	2	3.865	0.3	17/28	/gfy/www/modules//sdig/index.php?run_id=345960&search_id=400934&scans_id=346043&peptide_id=8464&scanf=7589&charge=2&value=17/28	sp|O00308|WWP2_HUMAN	/gfy/www/modules//consensus/?run_id=345960&search_id=400934&scans_id=346043&peptide_id=8464&scanf=7589&charge=2&value=sp|O00308|WWP2_HUMAN	1	/gfy/www/modules/match_peptides/blast_html4.php?run_id=345960&search_id=400934&scans_id=346043&peptide_id=8464&scanf=7589&charge=2&value=1	K.TTTWERPLPPGWEK#R.T	/gfy/www/modules/show_out/show_out_wrapper.php?run_id=345960&search_id=400934&scans_id=346043&peptide_id=8464&scanf=7589&charge=2&value=K.TTTWERPLPPGWEK#R.T	WWP2
7604	2	3.867	0.398	17/28	/gfy/www/modules//sdig/index.php?run_id=345960&search_id=400934&scans_id=346043&peptide_id=8476&scanf=7604&charge=2&value=17/28	sp|O00308|WWP2_HUMAN	/gfy/www/modules//consensus/?run_id=345960&search_id=400934&scans_id=346043&peptide_id=8476&scanf=7604&charge=2&value=sp|O00308|WWP2_HUMAN	1	/gfy/www/modules/match_peptides/blast_html4.php?run_id=345960&search_id=400934&scans_id=346043&peptide_id=8476&scanf=7604&charge=2&value=1	K.TTTWERPLPPGWEK#R.T	/gfy/www/modules/show_out/show_out_wrapper.php?run_id=345960&search_id=400934&scans_id=346043&peptide_id=8476&scanf=7604&charge=2&value=K.TTTWERPLPPGWEK#R.T	WWP2
7629	5	3.33	0.289	46/184	/gfy/www/modules//sdig/index.php?run_id=345960&search_id=400934&scans_id=346043&peptide_id=8498&scanf=7629&charge=5&value=46/184	sp|O00308|WWP2_HUMAN	/gfy/www/modules//consensus/?run_id=345960&search_id=400934&scans_id=346043&peptide_id=8498&scanf=7629&charge=5&value=sp|O00308|WWP2_HUMAN	1	/gfy/www/modules/match_peptides/blast_html4.php?run_id=345960&search_id=400934&scans_id=346043&peptide_id=8498&scanf=7629&charge=5&value=1	R.VYYVDHNTK#TTTWERPLPPGWEK#R.T	/gfy/www/modules/show_out/show_out_wrapper.php?run_id=345960&search_id=400934&scans_id=346043&peptide_id=8498&scanf=7629&charge=5&value=R.VYYVDHNTK#TTTWERPLPPGWEK#R.T	WWP2
7809	3	3.801	0.028	22/52	/gfy/www/modules//sdig/index.php?run_id=345960&search_id=400934&scans_id=346043&peptide_id=8635&scanf=7809&charge=3&value=22/52	sp|Q96CV9|OPTN_HUMAN	/gfy/www/modules//consensus/?run_id=345960&search_id=400934&scans_id=346043&peptide_id=8635&scanf=7809&charge=3&value=sp|Q96CV9|OPTN_HUMAN	2	/gfy/www/modules/match_peptides/blast_html4.php?run_id=345960&search_id=400934&scans_id=346043&peptide_id=8635&scanf=7809&charge=3&value=2	K.GRFEELSAWTEK#QK.E	/gfy/www/modules/show_out/show_out_wrapper.php?run_id=345960&search_id=400934&scans_id=346043&peptide_id=8635&scanf=7809&charge=3&value=K.GRFEELSAWTEK#QK.E	OPTN
7817	2	3.505	0.119	15/26	/gfy/www/modules//sdig/index.php?run_id=345960&search_id=400934&scans_id=346043&peptide_id=8643&scanf=7817&charge=2&value=15/26	sp|Q96CV9|OPTN_HUMAN	/gfy/www/modules//consensus/?run_id=345960&search_id=400934&scans_id=346043&peptide_id=8643&scanf=7817&charge=2&value=sp|Q96CV9|OPTN_HUMAN	2	/gfy/www/modules/match_peptides/blast_html4.php?run_id=345960&search_id=400934&scans_id=346043&peptide_id=8643&scanf=7817&charge=2&value=2	K.GRFEELSAWTEK#QK.E	/gfy/www/modules/show_out/show_out_wrapper.php?run_id=345960&search_id=400934&scans_id=346043&peptide_id=8643&scanf=7817&charge=2&value=K.GRFEELSAWTEK#QK.E	OPTN
8237	3	4.945	0.341	23/72	/gfy/www/modules//sdig/index.php?run_id=345960&search_id=400934&scans_id=346043&peptide_id=8949&scanf=8237&charge=3&value=23/72	sp|Q96CV9|OPTN_HUMAN	/gfy/www/modules//consensus/?run_id=345960&search_id=400934&scans_id=346043&peptide_id=8949&scanf=8237&charge=3&value=sp|Q96CV9|OPTN_HUMAN	2	/gfy/www/modules/match_peptides/blast_html4.php?run_id=345960&search_id=400934&scans_id=346043&peptide_id=8949&scanf=8237&charge=3&value=2	K.NSAIPSELNEK#QELVYTNK.K	/gfy/www/modules/show_out/show_out_wrapper.php?run_id=345960&search_id=400934&scans_id=346043&peptide_id=8949&scanf=8237&charge=3&value=K.NSAIPSELNEK#QELVYTNK.K	OPTN
8246	2	3.743	0.39	17/36	/gfy/www/modules//sdig/index.php?run_id=345960&search_id=400934&scans_id=346043&peptide_id=8955&scanf=8246&charge=2&value=17/36	sp|Q96CV9|OPTN_HUMAN	/gfy/www/modules//consensus/?run_id=345960&search_id=400934&scans_id=346043&peptide_id=8955&scanf=8246&charge=2&value=sp|Q96CV9|OPTN_HUMAN	2	/gfy/www/modules/match_peptides/blast_html4.php?run_id=345960&search_id=400934&scans_id=346043&peptide_id=8955&scanf=8246&charge=2&value=2	K.NSAIPSELNEK#QELVYTNK.K	/gfy/www/modules/show_out/show_out_wrapper.php?run_id=345960&search_id=400934&scans_id=346043&peptide_id=8955&scanf=8246&charge=2&value=K.NSAIPSELNEK#QELVYTNK.K	OPTN
8393	4	4.687	0.263	35/132	/gfy/www/modules//sdig/index.php?run_id=345960&search_id=400934&scans_id=346043&peptide_id=9072&scanf=8393&charge=4&value=35/132	sp|O00308|WWP2_HUMAN	/gfy/www/modules//consensus/?run_id=345960&search_id=400934&scans_id=346043&peptide_id=9072&scanf=8393&charge=4&value=sp|O00308|WWP2_HUMAN	1	/gfy/www/modules/match_peptides/blast_html4.php?run_id=345960&search_id=400934&scans_id=346043&peptide_id=9072&scanf=8393&charge=4&value=1	R.VYYVDHNTK#TTTWERPLPPGWEK.R	/gfy/www/modules/show_out/show_out_wrapper.php?run_id=345960&search_id=400934&scans_id=346043&peptide_id=9072&scanf=8393&charge=4&value=R.VYYVDHNTK#TTTWERPLPPGWEK.R	WWP2
8398	3	7.854	0.543	41/88	/gfy/www/modules//sdig/index.php?run_id=345960&search_id=400934&scans_id=346043&peptide_id=9077&scanf=8398&charge=3&value=41/88	sp|O00308|WWP2_HUMAN	/gfy/www/modules//consensus/?run_id=345960&search_id=400934&scans_id=346043&peptide_id=9077&scanf=8398&charge=3&value=sp|O00308|WWP2_HUMAN	1	/gfy/www/modules/match_peptides/blast_html4.php?run_id=345960&search_id=400934&scans_id=346043&peptide_id=9077&scanf=8398&charge=3&value=1	R.VYYVDHNTK#TTTWERPLPPGWEK.R	/gfy/www/modules/show_out/show_out_wrapper.php?run_id=345960&search_id=400934&scans_id=346043&peptide_id=9077&scanf=8398&charge=3&value=R.VYYVDHNTK#TTTWERPLPPGWEK.R	WWP2
8733	3	2.965	0.305	25/88	/gfy/www/modules//sdig/index.php?run_id=345960&search_id=400934&scans_id=346043&peptide_id=9341&scanf=8733&charge=3&value=25/88	sp|O00308|WWP2_HUMAN	/gfy/www/modules//consensus/?run_id=345960&search_id=400934&scans_id=346043&peptide_id=9341&scanf=8733&charge=3&value=sp|O00308|WWP2_HUMAN	1	/gfy/www/modules/match_peptides/blast_html4.php?run_id=345960&search_id=400934&scans_id=346043&peptide_id=9341&scanf=8733&charge=3&value=1	R.VYYVDHNTK#TTTWERPLPPGWEK.R	/gfy/www/modules/show_out/show_out_wrapper.php?run_id=345960&search_id=400934&scans_id=346043&peptide_id=9341&scanf=8733&charge=3&value=R.VYYVDHNTK#TTTWERPLPPGWEK.R	WWP2
8906	3	4.465	0.364	22/64	/gfy/www/modules//sdig/index.php?run_id=345960&search_id=400934&scans_id=346043&peptide_id=9479&scanf=8906&charge=3&value=22/64	sp|Q96CV9|OPTN_HUMAN	/gfy/www/modules//consensus/?run_id=345960&search_id=400934&scans_id=346043&peptide_id=9479&scanf=8906&charge=3&value=sp|Q96CV9|OPTN_HUMAN	2	/gfy/www/modules/match_peptides/blast_html4.php?run_id=345960&search_id=400934&scans_id=346043&peptide_id=9479&scanf=8906&charge=3&value=2	K.QTIAK#QEEDLETM*TILR.A	/gfy/www/modules/show_out/show_out_wrapper.php?run_id=345960&search_id=400934&scans_id=346043&peptide_id=9479&scanf=8906&charge=3&value=K.QTIAK#QEEDLETM*TILR.A	OPTN
9257	5	4.389	0.103	48/152	/gfy/www/modules//sdig/index.php?run_id=345960&search_id=400934&scans_id=346043&peptide_id=9747&scanf=9257&charge=5&value=48/152	sp|Q96CV9|OPTN_HUMAN	/gfy/www/modules//consensus/?run_id=345960&search_id=400934&scans_id=346043&peptide_id=9747&scanf=9257&charge=5&value=sp|Q96CV9|OPTN_HUMAN	2	/gfy/www/modules/match_peptides/blast_html4.php?run_id=345960&search_id=400934&scans_id=346043&peptide_id=9747&scanf=9257&charge=5&value=2	K.LTVLQMTHNK#LLQEHNNALK.T	/gfy/www/modules/show_out/show_out_wrapper.php?run_id=345960&search_id=400934&scans_id=346043&peptide_id=9747&scanf=9257&charge=5&value=K.LTVLQMTHNK#LLQEHNNALK.T	OPTN
9295	3	4.203	0.173	24/76	/gfy/www/modules//sdig/index.php?run_id=345960&search_id=400934&scans_id=346043&peptide_id=9780&scanf=9295&charge=3&value=24/76	sp|Q96CV9|OPTN_HUMAN	/gfy/www/modules//consensus/?run_id=345960&search_id=400934&scans_id=346043&peptide_id=9780&scanf=9295&charge=3&value=sp|Q96CV9|OPTN_HUMAN	2	/gfy/www/modules/match_peptides/blast_html4.php?run_id=345960&search_id=400934&scans_id=346043&peptide_id=9780&scanf=9295&charge=3&value=2	K.LTVLQMTHNK#LLQEHNNALK.T	/gfy/www/modules/show_out/show_out_wrapper.php?run_id=345960&search_id=400934&scans_id=346043&peptide_id=9780&scanf=9295&charge=3&value=K.LTVLQMTHNK#LLQEHNNALK.T	OPTN
9359	4	3.627	0.049	32/114	/gfy/www/modules//sdig/index.php?run_id=345960&search_id=400934&scans_id=346043&peptide_id=9840&scanf=9359&charge=4&value=32/114	sp|Q96CV9|OPTN_HUMAN	/gfy/www/modules//consensus/?run_id=345960&search_id=400934&scans_id=346043&peptide_id=9840&scanf=9359&charge=4&value=sp|Q96CV9|OPTN_HUMAN	2	/gfy/www/modules/match_peptides/blast_html4.php?run_id=345960&search_id=400934&scans_id=346043&peptide_id=9840&scanf=9359&charge=4&value=2	K.LTVLQMTHNK#LLQEHNNALK.T	/gfy/www/modules/show_out/show_out_wrapper.php?run_id=345960&search_id=400934&scans_id=346043&peptide_id=9840&scanf=9359&charge=4&value=K.LTVLQMTHNK#LLQEHNNALK.T	OPTN
9776	3	4.416	0.015	29/104	/gfy/www/modules//sdig/index.php?run_id=345960&search_id=400934&scans_id=346043&peptide_id=10154&scanf=9776&charge=3&value=29/104	sp|Q13137-4|CACO2_HUMAN	/gfy/www/modules//consensus/?run_id=345960&search_id=400934&scans_id=346043&peptide_id=10154&scanf=9776&charge=3&value=sp|Q13137-4|CACO2_HUMAN	4	/gfy/www/modules/match_peptides/blast_html4.php?run_id=345960&search_id=400934&scans_id=346043&peptide_id=10154&scanf=9776&charge=3&value=4	R.QNPGLAYGNPYSGIQESSSPSPLSIK#K.C	/gfy/www/modules/show_out/show_out_wrapper.php?run_id=345960&search_id=400934&scans_id=346043&peptide_id=10154&scanf=9776&charge=3&value=R.QNPGLAYGNPYSGIQESSSPSPLSIK#K.C	CALCOCO2
9796	3	5.161	0.241	29/60	/gfy/www/modules//sdig/index.php?run_id=345960&search_id=400934&scans_id=346043&peptide_id=10171&scanf=9796&charge=3&value=29/60	sp|Q96CV9|OPTN_HUMAN	/gfy/www/modules//consensus/?run_id=345960&search_id=400934&scans_id=346043&peptide_id=10171&scanf=9796&charge=3&value=sp|Q96CV9|OPTN_HUMAN	2	/gfy/www/modules/match_peptides/blast_html4.php?run_id=345960&search_id=400934&scans_id=346043&peptide_id=10171&scanf=9796&charge=3&value=2	K.ELSEKLELAEK#ALASK.Q	/gfy/www/modules/show_out/show_out_wrapper.php?run_id=345960&search_id=400934&scans_id=346043&peptide_id=10171&scanf=9796&charge=3&value=K.ELSEKLELAEK#ALASK.Q	OPTN
9798	3	4.544	0.249	25/60	/gfy/www/modules//sdig/index.php?run_id=345960&search_id=400934&scans_id=346043&peptide_id=10173&scanf=9798&charge=3&value=25/60	sp|Q96CV9|OPTN_HUMAN	/gfy/www/modules//consensus/?run_id=345960&search_id=400934&scans_id=346043&peptide_id=10173&scanf=9798&charge=3&value=sp|Q96CV9|OPTN_HUMAN	2	/gfy/www/modules/match_peptides/blast_html4.php?run_id=345960&search_id=400934&scans_id=346043&peptide_id=10173&scanf=9798&charge=3&value=2	K.ELSEKLELAEK#ALASK.Q	/gfy/www/modules/show_out/show_out_wrapper.php?run_id=345960&search_id=400934&scans_id=346043&peptide_id=10173&scanf=9798&charge=3&value=K.ELSEKLELAEK#ALASK.Q	OPTN
9823	4	3.837	0.256	35/90	/gfy/www/modules//sdig/index.php?run_id=345960&search_id=400934&scans_id=346043&peptide_id=10195&scanf=9823&charge=4&value=35/90	sp|Q96CV9|OPTN_HUMAN	/gfy/www/modules//consensus/?run_id=345960&search_id=400934&scans_id=346043&peptide_id=10195&scanf=9823&charge=4&value=sp|Q96CV9|OPTN_HUMAN	2	/gfy/www/modules/match_peptides/blast_html4.php?run_id=345960&search_id=400934&scans_id=346043&peptide_id=10195&scanf=9823&charge=4&value=2	K.ELSEKLELAEK#ALASK.Q	/gfy/www/modules/show_out/show_out_wrapper.php?run_id=345960&search_id=400934&scans_id=346043&peptide_id=10195&scanf=9823&charge=4&value=K.ELSEKLELAEK#ALASK.Q	OPTN
9911	3	4.054	0.001	27/68	/gfy/www/modules//sdig/index.php?run_id=345960&search_id=400934&scans_id=346043&peptide_id=10272&scanf=9911&charge=3&value=27/68	sp|O00308|WWP2_HUMAN	/gfy/www/modules//consensus/?run_id=345960&search_id=400934&scans_id=346043&peptide_id=10272&scanf=9911&charge=3&value=sp|O00308|WWP2_HUMAN	3	/gfy/www/modules/match_peptides/blast_html4.php?run_id=345960&search_id=400934&scans_id=346043&peptide_id=10272&scanf=9911&charge=3&value=3	R.INSYVEVAVDGLPSETKK#.T	/gfy/www/modules/show_out/show_out_wrapper.php?run_id=345960&search_id=400934&scans_id=346043&peptide_id=10272&scanf=9911&charge=3&value=R.INSYVEVAVDGLPSETKK#.T	WWP2
10093	4	3.921	0.498	30/102	/gfy/www/modules//sdig/index.php?run_id=345960&search_id=400934&scans_id=346043&peptide_id=110&scanf=10093&charge=4&value=30/102	sp|P0CG48|UBC_HUMAN	/gfy/www/modules//consensus/?run_id=345960&search_id=400934&scans_id=346043&peptide_id=110&scanf=10093&charge=4&value=sp|P0CG48|UBC_HUMAN	19	/gfy/www/modules/match_peptides/blast_html4.php?run_id=345960&search_id=400934&scans_id=346043&peptide_id=110&scanf=10093&charge=4&value=19	R.TLSDYNIQK#ESTLHLVLR.L	/gfy/www/modules/show_out/show_out_wrapper.php?run_id=345960&search_id=400934&scans_id=346043&peptide_id=110&scanf=10093&charge=4&value=R.TLSDYNIQK#ESTLHLVLR.L	UBC
10108	3	3.682	0.501	23/68	/gfy/www/modules//sdig/index.php?run_id=345960&search_id=400934&scans_id=346043&peptide_id=123&scanf=10108&charge=3&value=23/68	sp|P0CG48|UBC_HUMAN	/gfy/www/modules//consensus/?run_id=345960&search_id=400934&scans_id=346043&peptide_id=123&scanf=10108&charge=3&value=sp|P0CG48|UBC_HUMAN	19	/gfy/www/modules/match_peptides/blast_html4.php?run_id=345960&search_id=400934&scans_id=346043&peptide_id=123&scanf=10108&charge=3&value=19	R.TLSDYNIQK#ESTLHLVLR.L	/gfy/www/modules/show_out/show_out_wrapper.php?run_id=345960&search_id=400934&scans_id=346043&peptide_id=123&scanf=10108&charge=3&value=R.TLSDYNIQK#ESTLHLVLR.L	UBC
10142	3	3.58	0.419	26/80	/gfy/www/modules//sdig/index.php?run_id=345960&search_id=400934&scans_id=346043&peptide_id=151&scanf=10142&charge=3&value=26/80	sp|P0CG48|UBC_HUMAN	/gfy/www/modules//consensus/?run_id=345960&search_id=400934&scans_id=346043&peptide_id=151&scanf=10142&charge=3&value=sp|P0CG48|UBC_HUMAN	22	/gfy/www/modules/match_peptides/blast_html4.php?run_id=345960&search_id=400934&scans_id=346043&peptide_id=151&scanf=10142&charge=3&value=22	K.TLTGK#TITLEVEPSDTIENVK.A	/gfy/www/modules/show_out/show_out_wrapper.php?run_id=345960&search_id=400934&scans_id=346043&peptide_id=151&scanf=10142&charge=3&value=K.TLTGK#TITLEVEPSDTIENVK.A	UBC
10369	2	6.161	0.565	22/34	/gfy/www/modules//sdig/index.php?run_id=345960&search_id=400934&scans_id=346043&peptide_id=352&scanf=10369&charge=2&value=22/34	sp|P0CG48|UBC_HUMAN	/gfy/www/modules//consensus/?run_id=345960&search_id=400934&scans_id=346043&peptide_id=352&scanf=10369&charge=2&value=sp|P0CG48|UBC_HUMAN	19	/gfy/www/modules/match_peptides/blast_html4.php?run_id=345960&search_id=400934&scans_id=346043&peptide_id=352&scanf=10369&charge=2&value=19	R.TLSDYNIQK#ESTLHLVLR.L	/gfy/www/modules/show_out/show_out_wrapper.php?run_id=345960&search_id=400934&scans_id=346043&peptide_id=352&scanf=10369&charge=2&value=R.TLSDYNIQK#ESTLHLVLR.L	UBC
10436	4	3.481	0.383	35/144	/gfy/www/modules//sdig/index.php?run_id=345960&search_id=400934&scans_id=346043&peptide_id=391&scanf=10436&charge=4&value=35/144	sp|O00308|WWP2_HUMAN	/gfy/www/modules//consensus/?run_id=345960&search_id=400934&scans_id=346043&peptide_id=391&scanf=10436&charge=4&value=sp|O00308|WWP2_HUMAN	1	/gfy/www/modules/match_peptides/blast_html4.php?run_id=345960&search_id=400934&scans_id=346043&peptide_id=391&scanf=10436&charge=4&value=1	R.FLYQSSSASTDHDPLGPLPPGWEK#R.Q	/gfy/www/modules/show_out/show_out_wrapper.php?run_id=345960&search_id=400934&scans_id=346043&peptide_id=391&scanf=10436&charge=4&value=R.FLYQSSSASTDHDPLGPLPPGWEK#R.Q	WWP2
10547	3	4.608	0.471	28/96	/gfy/www/modules//sdig/index.php?run_id=345960&search_id=400934&scans_id=346043&peptide_id=447&scanf=10547&charge=3&value=28/96	sp|O00308|WWP2_HUMAN	/gfy/www/modules//consensus/?run_id=345960&search_id=400934&scans_id=346043&peptide_id=447&scanf=10547&charge=3&value=sp|O00308|WWP2_HUMAN	1	/gfy/www/modules/match_peptides/blast_html4.php?run_id=345960&search_id=400934&scans_id=346043&peptide_id=447&scanf=10547&charge=3&value=1	R.FLYQSSSASTDHDPLGPLPPGWEK#R.Q	/gfy/www/modules/show_out/show_out_wrapper.php?run_id=345960&search_id=400934&scans_id=346043&peptide_id=447&scanf=10547&charge=3&value=R.FLYQSSSASTDHDPLGPLPPGWEK#R.Q	WWP2
10566	3	4.213	0.464	24/96	/gfy/www/modules//sdig/index.php?run_id=345960&search_id=400934&scans_id=346043&peptide_id=454&scanf=10566&charge=3&value=24/96	sp|O00308|WWP2_HUMAN	/gfy/www/modules//consensus/?run_id=345960&search_id=400934&scans_id=346043&peptide_id=454&scanf=10566&charge=3&value=sp|O00308|WWP2_HUMAN	1	/gfy/www/modules/match_peptides/blast_html4.php?run_id=345960&search_id=400934&scans_id=346043&peptide_id=454&scanf=10566&charge=3&value=1	R.FLYQSSSASTDHDPLGPLPPGWEK#R.Q	/gfy/www/modules/show_out/show_out_wrapper.php?run_id=345960&search_id=400934&scans_id=346043&peptide_id=454&scanf=10566&charge=3&value=R.FLYQSSSASTDHDPLGPLPPGWEK#R.Q	WWP2
10586	4	2.808	0.376	28/102	/gfy/www/modules//sdig/index.php?run_id=345960&search_id=400934&scans_id=346043&peptide_id=470&scanf=10586&charge=4&value=28/102	sp|P0CG48|UBC_HUMAN	/gfy/www/modules//consensus/?run_id=345960&search_id=400934&scans_id=346043&peptide_id=470&scanf=10586&charge=4&value=sp|P0CG48|UBC_HUMAN	19	/gfy/www/modules/match_peptides/blast_html4.php?run_id=345960&search_id=400934&scans_id=346043&peptide_id=470&scanf=10586&charge=4&value=19	R.TLSDYNIQK#ESTLHLVLR.L	/gfy/www/modules/show_out/show_out_wrapper.php?run_id=345960&search_id=400934&scans_id=346043&peptide_id=470&scanf=10586&charge=4&value=R.TLSDYNIQK#ESTLHLVLR.L	UBC
10591	3	4.193	0.569	25/68	/gfy/www/modules//sdig/index.php?run_id=345960&search_id=400934&scans_id=346043&peptide_id=472&scanf=10591&charge=3&value=25/68	sp|P0CG48|UBC_HUMAN	/gfy/www/modules//consensus/?run_id=345960&search_id=400934&scans_id=346043&peptide_id=472&scanf=10591&charge=3&value=sp|P0CG48|UBC_HUMAN	19	/gfy/www/modules/match_peptides/blast_html4.php?run_id=345960&search_id=400934&scans_id=346043&peptide_id=472&scanf=10591&charge=3&value=19	R.TLSDYNIQK#ESTLHLVLR.L	/gfy/www/modules/show_out/show_out_wrapper.php?run_id=345960&search_id=400934&scans_id=346043&peptide_id=472&scanf=10591&charge=3&value=R.TLSDYNIQK#ESTLHLVLR.L	UBC
10595	3	4.072	0.344	20/96	/gfy/www/modules//sdig/index.php?run_id=345960&search_id=400934&scans_id=346043&peptide_id=476&scanf=10595&charge=3&value=20/96	sp|O00308|WWP2_HUMAN	/gfy/www/modules//consensus/?run_id=345960&search_id=400934&scans_id=346043&peptide_id=476&scanf=10595&charge=3&value=sp|O00308|WWP2_HUMAN	1	/gfy/www/modules/match_peptides/blast_html4.php?run_id=345960&search_id=400934&scans_id=346043&peptide_id=476&scanf=10595&charge=3&value=1	R.FLYQSSSASTDHDPLGPLPPGWEK#R.Q	/gfy/www/modules/show_out/show_out_wrapper.php?run_id=345960&search_id=400934&scans_id=346043&peptide_id=476&scanf=10595&charge=3&value=R.FLYQSSSASTDHDPLGPLPPGWEK#R.Q	WWP2
10751	4	3.602	0.313	30/84	/gfy/www/modules//sdig/index.php?run_id=345960&search_id=400934&scans_id=346043&peptide_id=583&scanf=10751&charge=4&value=30/84	sp|Q96CV9|OPTN_HUMAN	/gfy/www/modules//consensus/?run_id=345960&search_id=400934&scans_id=346043&peptide_id=583&scanf=10751&charge=4&value=sp|Q96CV9|OPTN_HUMAN	2	/gfy/www/modules/match_peptides/blast_html4.php?run_id=345960&search_id=400934&scans_id=346043&peptide_id=583&scanf=10751&charge=4&value=2	R.AVLK#ELSEKLELAEK.A	/gfy/www/modules/show_out/show_out_wrapper.php?run_id=345960&search_id=400934&scans_id=346043&peptide_id=583&scanf=10751&charge=4&value=R.AVLK#ELSEKLELAEK.A	OPTN
10857	3	4.638	0.476	24/92	/gfy/www/modules//sdig/index.php?run_id=345960&search_id=400934&scans_id=346043&peptide_id=677&scanf=10857&charge=3&value=24/92	sp|O00308|WWP2_HUMAN	/gfy/www/modules//consensus/?run_id=345960&search_id=400934&scans_id=346043&peptide_id=677&scanf=10857&charge=3&value=sp|O00308|WWP2_HUMAN	1	/gfy/www/modules/match_peptides/blast_html4.php?run_id=345960&search_id=400934&scans_id=346043&peptide_id=677&scanf=10857&charge=3&value=1	R.TQGM*IQEPALPPGWEMK#YTSEGVR.Y	/gfy/www/modules/show_out/show_out_wrapper.php?run_id=345960&search_id=400934&scans_id=346043&peptide_id=677&scanf=10857&charge=3&value=R.TQGM*IQEPALPPGWEMK#YTSEGVR.Y	WWP2
10887	2	4.514	0.575	19/34	/gfy/www/modules//sdig/index.php?run_id=345960&search_id=400934&scans_id=346043&peptide_id=701&scanf=10887&charge=2&value=19/34	sp|P0CG48|UBC_HUMAN	/gfy/www/modules//consensus/?run_id=345960&search_id=400934&scans_id=346043&peptide_id=701&scanf=10887&charge=2&value=sp|P0CG48|UBC_HUMAN	19	/gfy/www/modules/match_peptides/blast_html4.php?run_id=345960&search_id=400934&scans_id=346043&peptide_id=701&scanf=10887&charge=2&value=19	R.TLSDYNIQK#ESTLHLVLR.L	/gfy/www/modules/show_out/show_out_wrapper.php?run_id=345960&search_id=400934&scans_id=346043&peptide_id=701&scanf=10887&charge=2&value=R.TLSDYNIQK#ESTLHLVLR.L	UBC
10986	3	4.824	0.015	28/104	/gfy/www/modules//sdig/index.php?run_id=345960&search_id=400934&scans_id=346043&peptide_id=784&scanf=10986&charge=3&value=28/104	sp|Q13137-4|CACO2_HUMAN	/gfy/www/modules//consensus/?run_id=345960&search_id=400934&scans_id=346043&peptide_id=784&scanf=10986&charge=3&value=sp|Q13137-4|CACO2_HUMAN	4	/gfy/www/modules/match_peptides/blast_html4.php?run_id=345960&search_id=400934&scans_id=346043&peptide_id=784&scanf=10986&charge=3&value=4	R.QNPGLAYGNPYSGIQESSSPSPLSIK#K.C	/gfy/www/modules/show_out/show_out_wrapper.php?run_id=345960&search_id=400934&scans_id=346043&peptide_id=784&scanf=10986&charge=3&value=R.QNPGLAYGNPYSGIQESSSPSPLSIK#K.C	CALCOCO2
11047	3	4.326	0.498	20/64	/gfy/www/modules//sdig/index.php?run_id=345960&search_id=400934&scans_id=346043&peptide_id=839&scanf=11047&charge=3&value=20/64	sp|Q96CV9|OPTN_HUMAN	/gfy/www/modules//consensus/?run_id=345960&search_id=400934&scans_id=346043&peptide_id=839&scanf=11047&charge=3&value=sp|Q96CV9|OPTN_HUMAN	2	/gfy/www/modules/match_peptides/blast_html4.php?run_id=345960&search_id=400934&scans_id=346043&peptide_id=839&scanf=11047&charge=3&value=2	K.QTIAK#QEEDLETMTILR.A	/gfy/www/modules/show_out/show_out_wrapper.php?run_id=345960&search_id=400934&scans_id=346043&peptide_id=839&scanf=11047&charge=3&value=K.QTIAK#QEEDLETMTILR.A	OPTN
11074	2	4.921	0.477	19/32	/gfy/www/modules//sdig/index.php?run_id=345960&search_id=400934&scans_id=346043&peptide_id=863&scanf=11074&charge=2&value=19/32	sp|Q96CV9|OPTN_HUMAN	/gfy/www/modules//consensus/?run_id=345960&search_id=400934&scans_id=346043&peptide_id=863&scanf=11074&charge=2&value=sp|Q96CV9|OPTN_HUMAN	2	/gfy/www/modules/match_peptides/blast_html4.php?run_id=345960&search_id=400934&scans_id=346043&peptide_id=863&scanf=11074&charge=2&value=2	K.QTIAK#QEEDLETMTILR.A	/gfy/www/modules/show_out/show_out_wrapper.php?run_id=345960&search_id=400934&scans_id=346043&peptide_id=863&scanf=11074&charge=2&value=K.QTIAK#QEEDLETMTILR.A	OPTN
11193	3	3.949	0.031	22/56	/gfy/www/modules//sdig/index.php?run_id=345960&search_id=400934&scans_id=346043&peptide_id=964&scanf=11193&charge=3&value=22/56	sp|O00308|WWP2_HUMAN	/gfy/www/modules//consensus/?run_id=345960&search_id=400934&scans_id=346043&peptide_id=964&scanf=11193&charge=3&value=sp|O00308|WWP2_HUMAN	3	/gfy/www/modules/match_peptides/blast_html4.php?run_id=345960&search_id=400934&scans_id=346043&peptide_id=964&scanf=11193&charge=3&value=3	R.AGVALPFEK#SQLTLK.V	/gfy/www/modules/show_out/show_out_wrapper.php?run_id=345960&search_id=400934&scans_id=346043&peptide_id=964&scanf=11193&charge=3&value=R.AGVALPFEK#SQLTLK.V	WWP2
11208	2	3.797	0.245	18/28	/gfy/www/modules//sdig/index.php?run_id=345960&search_id=400934&scans_id=346043&peptide_id=976&scanf=11208&charge=2&value=18/28	sp|O00308|WWP2_HUMAN	/gfy/www/modules//consensus/?run_id=345960&search_id=400934&scans_id=346043&peptide_id=976&scanf=11208&charge=2&value=sp|O00308|WWP2_HUMAN	3	/gfy/www/modules/match_peptides/blast_html4.php?run_id=345960&search_id=400934&scans_id=346043&peptide_id=976&scanf=11208&charge=2&value=3	R.AGVALPFEK#SQLTLK.V	/gfy/www/modules/show_out/show_out_wrapper.php?run_id=345960&search_id=400934&scans_id=346043&peptide_id=976&scanf=11208&charge=2&value=R.AGVALPFEK#SQLTLK.V	WWP2
11728	3	3.199	0.314	18/68	/gfy/www/modules//sdig/index.php?run_id=345960&search_id=400934&scans_id=346043&peptide_id=1444&scanf=11728&charge=3&value=18/68	sp|P0CG48|UBC_HUMAN	/gfy/www/modules//consensus/?run_id=345960&search_id=400934&scans_id=346043&peptide_id=1444&scanf=11728&charge=3&value=sp|P0CG48|UBC_HUMAN	19	/gfy/www/modules/match_peptides/blast_html4.php?run_id=345960&search_id=400934&scans_id=346043&peptide_id=1444&scanf=11728&charge=3&value=19	R.TLSDYNIQK#ESTLHLVLR.L	/gfy/www/modules/show_out/show_out_wrapper.php?run_id=345960&search_id=400934&scans_id=346043&peptide_id=1444&scanf=11728&charge=3&value=R.TLSDYNIQK#ESTLHLVLR.L	UBC
11985	4	2.779	0.349	25/102	/gfy/www/modules//sdig/index.php?run_id=345960&search_id=400934&scans_id=346043&peptide_id=1673&scanf=11985&charge=4&value=25/102	sp|P0CG48|UBC_HUMAN	/gfy/www/modules//consensus/?run_id=345960&search_id=400934&scans_id=346043&peptide_id=1673&scanf=11985&charge=4&value=sp|P0CG48|UBC_HUMAN	19	/gfy/www/modules/match_peptides/blast_html4.php?run_id=345960&search_id=400934&scans_id=346043&peptide_id=1673&scanf=11985&charge=4&value=19	R.TLSDYNIQK#ESTLHLVLR.L	/gfy/www/modules/show_out/show_out_wrapper.php?run_id=345960&search_id=400934&scans_id=346043&peptide_id=1673&scanf=11985&charge=4&value=R.TLSDYNIQK#ESTLHLVLR.L	UBC
11993	2	3.218	0.009	15/40	/gfy/www/modules//sdig/index.php?run_id=345960&search_id=400934&scans_id=346043&peptide_id=1681&scanf=11993&charge=2&value=15/40	sp|O00308|WWP2_HUMAN	/gfy/www/modules//consensus/?run_id=345960&search_id=400934&scans_id=346043&peptide_id=1681&scanf=11993&charge=2&value=sp|O00308|WWP2_HUMAN	1	/gfy/www/modules/match_peptides/blast_html4.php?run_id=345960&search_id=400934&scans_id=346043&peptide_id=1681&scanf=11993&charge=2&value=1	R.NELLGTASVNLSNVLKNNGGK#.M	/gfy/www/modules/show_out/show_out_wrapper.php?run_id=345960&search_id=400934&scans_id=346043&peptide_id=1681&scanf=11993&charge=2&value=R.NELLGTASVNLSNVLKNNGGK#.M	WWP2
13503	3	4.068	0.453	26/84	/gfy/www/modules//sdig/index.php?run_id=345960&search_id=400934&scans_id=346043&peptide_id=3031&scanf=13503&charge=3&value=26/84	sp|Q96CV9|OPTN_HUMAN	/gfy/www/modules//consensus/?run_id=345960&search_id=400934&scans_id=346043&peptide_id=3031&scanf=13503&charge=3&value=sp|Q96CV9|OPTN_HUMAN	2	/gfy/www/modules/match_peptides/blast_html4.php?run_id=345960&search_id=400934&scans_id=346043&peptide_id=3031&scanf=13503&charge=3&value=2	K.EQLALQLAVLLK#ENDAFEDGGR.Q	/gfy/www/modules/show_out/show_out_wrapper.php?run_id=345960&search_id=400934&scans_id=346043&peptide_id=3031&scanf=13503&charge=3&value=K.EQLALQLAVLLK#ENDAFEDGGR.Q	OPTN
13647	3	3.527	0.536	23/68	/gfy/www/modules//sdig/index.php?run_id=345960&search_id=400934&scans_id=346043&peptide_id=3160&scanf=13647&charge=3&value=23/68	sp|P0CG48|UBC_HUMAN	/gfy/www/modules//consensus/?run_id=345960&search_id=400934&scans_id=346043&peptide_id=3160&scanf=13647&charge=3&value=sp|P0CG48|UBC_HUMAN	19	/gfy/www/modules/match_peptides/blast_html4.php?run_id=345960&search_id=400934&scans_id=346043&peptide_id=3160&scanf=13647&charge=3&value=19	R.TLSDYNIQK#ESTLHLVLR.L	/gfy/www/modules/show_out/show_out_wrapper.php?run_id=345960&search_id=400934&scans_id=346043&peptide_id=3160&scanf=13647&charge=3&value=R.TLSDYNIQK#ESTLHLVLR.L	UBC
15015	3	2.248	0.374	20/68	/gfy/www/modules//sdig/index.php?run_id=345960&search_id=400934&scans_id=346043&peptide_id=4000&scanf=15015&charge=3&value=20/68	sp|P0CG48|UBC_HUMAN	/gfy/www/modules//consensus/?run_id=345960&search_id=400934&scans_id=346043&peptide_id=4000&scanf=15015&charge=3&value=sp|P0CG48|UBC_HUMAN	19	/gfy/www/modules/match_peptides/blast_html4.php?run_id=345960&search_id=400934&scans_id=346043&peptide_id=4000&scanf=15015&charge=3&value=19	R.TLSDYNIQK#ESTLHLVLR.L	/gfy/www/modules/show_out/show_out_wrapper.php?run_id=345960&search_id=400934&scans_id=346043&peptide_id=4000&scanf=15015&charge=3&value=R.TLSDYNIQK#ESTLHLVLR.L	UBC
15515	3	3.007	0.481	17/68	/gfy/www/modules//sdig/index.php?run_id=345960&search_id=400934&scans_id=346043&peptide_id=4391&scanf=15515&charge=3&value=17/68	sp|P0CG48|UBC_HUMAN	/gfy/www/modules//consensus/?run_id=345960&search_id=400934&scans_id=346043&peptide_id=4391&scanf=15515&charge=3&value=sp|P0CG48|UBC_HUMAN	19	/gfy/www/modules/match_peptides/blast_html4.php?run_id=345960&search_id=400934&scans_id=346043&peptide_id=4391&scanf=15515&charge=3&value=19	R.TLSDYNIQK#ESTLHLVLR.L	/gfy/www/modules/show_out/show_out_wrapper.php?run_id=345960&search_id=400934&scans_id=346043&peptide_id=4391&scanf=15515&charge=3&value=R.TLSDYNIQK#ESTLHLVLR.L	UBC

## Sheet: SQSTM1-YE-Peptide table Digly
ScanF	z	XCorr	&#916;Corr	# Ions	# Ions Link	Reference	Reference Link	Quantification by spectrum counts/Redun	Redun Link	Peptide	Peptide Link	Gene Symbol
5105	2	2.807	0.386	15/30	/gfy/www/modules//sdig/index.php?run_id=345962&search_id=400936&scans_id=346045&peptide_id=6699&scanf=5105&charge=2&value=15/30	sp|O00308|WWP2_HUMAN	/gfy/www/modules//consensus/?run_id=345962&search_id=400936&scans_id=346045&peptide_id=6699&scanf=5105&charge=2&value=sp|O00308|WWP2_HUMAN	2	/gfy/www/modules/match_peptides/blast_html4.php?run_id=345962&search_id=400936&scans_id=346045&peptide_id=6699&scanf=5105&charge=2&value=2	R.TTTFK#DPRPGFESGTK.Q	/gfy/www/modules/show_out/show_out_wrapper.php?run_id=345962&search_id=400936&scans_id=346045&peptide_id=6699&scanf=5105&charge=2&value=R.TTTFK#DPRPGFESGTK.Q	WWP2
7885	3	3.737	0.392	23/56	/gfy/www/modules//sdig/index.php?run_id=345962&search_id=400936&scans_id=346045&peptide_id=8878&scanf=7885&charge=3&value=23/56	sp|O00308|WWP2_HUMAN	/gfy/www/modules//consensus/?run_id=345962&search_id=400936&scans_id=346045&peptide_id=8878&scanf=7885&charge=3&value=sp|O00308|WWP2_HUMAN	1	/gfy/www/modules/match_peptides/blast_html4.php?run_id=345962&search_id=400936&scans_id=346045&peptide_id=8878&scanf=7885&charge=3&value=1	K.TTTWERPLPPGWEK#R.T	/gfy/www/modules/show_out/show_out_wrapper.php?run_id=345962&search_id=400936&scans_id=346045&peptide_id=8878&scanf=7885&charge=3&value=K.TTTWERPLPPGWEK#R.T	WWP2
7914	4	3.003	0.374	26/84	/gfy/www/modules//sdig/index.php?run_id=345962&search_id=400936&scans_id=346045&peptide_id=8900&scanf=7914&charge=4&value=26/84	sp|O00308|WWP2_HUMAN	/gfy/www/modules//consensus/?run_id=345962&search_id=400936&scans_id=346045&peptide_id=8900&scanf=7914&charge=4&value=sp|O00308|WWP2_HUMAN	1	/gfy/www/modules/match_peptides/blast_html4.php?run_id=345962&search_id=400936&scans_id=346045&peptide_id=8900&scanf=7914&charge=4&value=1	K.TTTWERPLPPGWEK#R.T	/gfy/www/modules/show_out/show_out_wrapper.php?run_id=345962&search_id=400936&scans_id=346045&peptide_id=8900&scanf=7914&charge=4&value=K.TTTWERPLPPGWEK#R.T	WWP2
8495	3	3.576	0.461	25/120	/gfy/www/modules//sdig/index.php?run_id=345962&search_id=400936&scans_id=346045&peptide_id=9334&scanf=8495&charge=3&value=25/120	sp|Q13501|SQSTM_HUMAN	/gfy/www/modules//consensus/?run_id=345962&search_id=400936&scans_id=346045&peptide_id=9334&scanf=8495&charge=3&value=sp|Q13501|SQSTM_HUMAN	2	/gfy/www/modules/match_peptides/blast_html4.php?run_id=345962&search_id=400936&scans_id=346045&peptide_id=9334&scanf=8495&charge=3&value=2	K.SSSQPSSCCSDPSK#PGGNVEGATQSLAEQMR.K	/gfy/www/modules/show_out/show_out_wrapper.php?run_id=345962&search_id=400936&scans_id=346045&peptide_id=9334&scanf=8495&charge=3&value=K.SSSQPSSCCSDPSK#PGGNVEGATQSLAEQMR.K	SQSTM1
10195	3	2.817	0.021	26/68	/gfy/www/modules//sdig/index.php?run_id=345962&search_id=400936&scans_id=346045&peptide_id=199&scanf=10195&charge=3&value=26/68	sp|O00308|WWP2_HUMAN	/gfy/www/modules//consensus/?run_id=345962&search_id=400936&scans_id=346045&peptide_id=199&scanf=10195&charge=3&value=sp|O00308|WWP2_HUMAN	3	/gfy/www/modules/match_peptides/blast_html4.php?run_id=345962&search_id=400936&scans_id=346045&peptide_id=199&scanf=10195&charge=3&value=3	R.INSYVEVAVDGLPSETK#K.T	/gfy/www/modules/show_out/show_out_wrapper.php?run_id=345962&search_id=400936&scans_id=346045&peptide_id=199&scanf=10195&charge=3&value=R.INSYVEVAVDGLPSETK#K.T	WWP2
10621	2	5.652	0.459	25/40	/gfy/www/modules//sdig/index.php?run_id=345962&search_id=400936&scans_id=346045&peptide_id=583&scanf=10621&charge=2&value=25/40	sp|P0CG48|UBC_HUMAN	/gfy/www/modules//consensus/?run_id=345962&search_id=400936&scans_id=346045&peptide_id=583&scanf=10621&charge=2&value=sp|P0CG48|UBC_HUMAN	22	/gfy/www/modules/match_peptides/blast_html4.php?run_id=345962&search_id=400936&scans_id=346045&peptide_id=583&scanf=10621&charge=2&value=22	K.TLTGK#TITLEVEPSDTIENVK.A	/gfy/www/modules/show_out/show_out_wrapper.php?run_id=345962&search_id=400936&scans_id=346045&peptide_id=583&scanf=10621&charge=2&value=K.TLTGK#TITLEVEPSDTIENVK.A	UBC
10749	2	5.864	0.588	22/34	/gfy/www/modules//sdig/index.php?run_id=345962&search_id=400936&scans_id=346045&peptide_id=700&scanf=10749&charge=2&value=22/34	sp|P0CG48|UBC_HUMAN	/gfy/www/modules//consensus/?run_id=345962&search_id=400936&scans_id=346045&peptide_id=700&scanf=10749&charge=2&value=sp|P0CG48|UBC_HUMAN	19	/gfy/www/modules/match_peptides/blast_html4.php?run_id=345962&search_id=400936&scans_id=346045&peptide_id=700&scanf=10749&charge=2&value=19	R.TLSDYNIQK#ESTLHLVLR.L	/gfy/www/modules/show_out/show_out_wrapper.php?run_id=345962&search_id=400936&scans_id=346045&peptide_id=700&scanf=10749&charge=2&value=R.TLSDYNIQK#ESTLHLVLR.L	UBC
10892	2	4.652	0.5	19/34	/gfy/www/modules//sdig/index.php?run_id=345962&search_id=400936&scans_id=346045&peptide_id=795&scanf=10892&charge=2&value=19/34	sp|P0CG48|UBC_HUMAN	/gfy/www/modules//consensus/?run_id=345962&search_id=400936&scans_id=346045&peptide_id=795&scanf=10892&charge=2&value=sp|P0CG48|UBC_HUMAN	19	/gfy/www/modules/match_peptides/blast_html4.php?run_id=345962&search_id=400936&scans_id=346045&peptide_id=795&scanf=10892&charge=2&value=19	R.TLSDYNIQK#ESTLHLVLR.L	/gfy/www/modules/show_out/show_out_wrapper.php?run_id=345962&search_id=400936&scans_id=346045&peptide_id=795&scanf=10892&charge=2&value=R.TLSDYNIQK#ESTLHLVLR.L	UBC
11079	4	3.469	0.459	28/102	/gfy/www/modules//sdig/index.php?run_id=345962&search_id=400936&scans_id=346045&peptide_id=946&scanf=11079&charge=4&value=28/102	sp|P0CG48|UBC_HUMAN	/gfy/www/modules//consensus/?run_id=345962&search_id=400936&scans_id=346045&peptide_id=946&scanf=11079&charge=4&value=sp|P0CG48|UBC_HUMAN	19	/gfy/www/modules/match_peptides/blast_html4.php?run_id=345962&search_id=400936&scans_id=346045&peptide_id=946&scanf=11079&charge=4&value=19	R.TLSDYNIQK#ESTLHLVLR.L	/gfy/www/modules/show_out/show_out_wrapper.php?run_id=345962&search_id=400936&scans_id=346045&peptide_id=946&scanf=11079&charge=4&value=R.TLSDYNIQK#ESTLHLVLR.L	UBC
11520	3	3.827	0.049	22/56	/gfy/www/modules//sdig/index.php?run_id=345962&search_id=400936&scans_id=346045&peptide_id=1331&scanf=11520&charge=3&value=22/56	sp|O00308|WWP2_HUMAN	/gfy/www/modules//consensus/?run_id=345962&search_id=400936&scans_id=346045&peptide_id=1331&scanf=11520&charge=3&value=sp|O00308|WWP2_HUMAN	3	/gfy/www/modules/match_peptides/blast_html4.php?run_id=345962&search_id=400936&scans_id=346045&peptide_id=1331&scanf=11520&charge=3&value=3	R.AGVALPFEK#SQLTLK.V	/gfy/www/modules/show_out/show_out_wrapper.php?run_id=345962&search_id=400936&scans_id=346045&peptide_id=1331&scanf=11520&charge=3&value=R.AGVALPFEK#SQLTLK.V	WWP2
11531	2	3.498	0.252	17/28	/gfy/www/modules//sdig/index.php?run_id=345962&search_id=400936&scans_id=346045&peptide_id=1342&scanf=11531&charge=2&value=17/28	sp|O00308|WWP2_HUMAN	/gfy/www/modules//consensus/?run_id=345962&search_id=400936&scans_id=346045&peptide_id=1342&scanf=11531&charge=2&value=sp|O00308|WWP2_HUMAN	3	/gfy/www/modules/match_peptides/blast_html4.php?run_id=345962&search_id=400936&scans_id=346045&peptide_id=1342&scanf=11531&charge=2&value=3	R.AGVALPFEK#SQLTLK.V	/gfy/www/modules/show_out/show_out_wrapper.php?run_id=345962&search_id=400936&scans_id=346045&peptide_id=1342&scanf=11531&charge=2&value=R.AGVALPFEK#SQLTLK.V	WWP2
11629	3	2.786	0.367	17/76	/gfy/www/modules//sdig/index.php?run_id=345962&search_id=400936&scans_id=346045&peptide_id=1433&scanf=11629&charge=3&value=17/76	sp|Q13501|SQSTM_HUMAN	/gfy/www/modules//consensus/?run_id=345962&search_id=400936&scans_id=346045&peptide_id=1433&scanf=11629&charge=3&value=sp|Q13501|SQSTM_HUMAN	1	/gfy/www/modules/match_peptides/blast_html4.php?run_id=345962&search_id=400936&scans_id=346045&peptide_id=1433&scanf=11629&charge=3&value=1	K.NYDIGAALDTIQYSK#HPPPL.-	/gfy/www/modules/show_out/show_out_wrapper.php?run_id=345962&search_id=400936&scans_id=346045&peptide_id=1433&scanf=11629&charge=3&value=K.NYDIGAALDTIQYSK#HPPPL.-	SQSTM1
11740	2	3.442	0.597	17/38	/gfy/www/modules//sdig/index.php?run_id=345962&search_id=400936&scans_id=346045&peptide_id=1533&scanf=11740&charge=2&value=17/38	sp|Q13501|SQSTM_HUMAN	/gfy/www/modules//consensus/?run_id=345962&search_id=400936&scans_id=346045&peptide_id=1533&scanf=11740&charge=2&value=sp|Q13501|SQSTM_HUMAN	1	/gfy/www/modules/match_peptides/blast_html4.php?run_id=345962&search_id=400936&scans_id=346045&peptide_id=1533&scanf=11740&charge=2&value=1	K.NYDIGAALDTIQYSK#HPPPL.-	/gfy/www/modules/show_out/show_out_wrapper.php?run_id=345962&search_id=400936&scans_id=346045&peptide_id=1533&scanf=11740&charge=2&value=K.NYDIGAALDTIQYSK#HPPPL.-	SQSTM1
12147	3	3.195	0.543	22/76	/gfy/www/modules//sdig/index.php?run_id=345962&search_id=400936&scans_id=346045&peptide_id=1913&scanf=12147&charge=3&value=22/76	sp|Q13501|SQSTM_HUMAN	/gfy/www/modules//consensus/?run_id=345962&search_id=400936&scans_id=346045&peptide_id=1913&scanf=12147&charge=3&value=sp|Q13501|SQSTM_HUMAN	1	/gfy/www/modules/match_peptides/blast_html4.php?run_id=345962&search_id=400936&scans_id=346045&peptide_id=1913&scanf=12147&charge=3&value=1	R.LLQTK#NYDIGAALDTIQYSK.H	/gfy/www/modules/show_out/show_out_wrapper.php?run_id=345962&search_id=400936&scans_id=346045&peptide_id=1913&scanf=12147&charge=3&value=R.LLQTK#NYDIGAALDTIQYSK.H	SQSTM1
12158	3	3.163	0.463	21/76	/gfy/www/modules//sdig/index.php?run_id=345962&search_id=400936&scans_id=346045&peptide_id=1923&scanf=12158&charge=3&value=21/76	sp|Q13501|SQSTM_HUMAN	/gfy/www/modules//consensus/?run_id=345962&search_id=400936&scans_id=346045&peptide_id=1923&scanf=12158&charge=3&value=sp|Q13501|SQSTM_HUMAN	1	/gfy/www/modules/match_peptides/blast_html4.php?run_id=345962&search_id=400936&scans_id=346045&peptide_id=1923&scanf=12158&charge=3&value=1	R.LLQTK#NYDIGAALDTIQYSK.H	/gfy/www/modules/show_out/show_out_wrapper.php?run_id=345962&search_id=400936&scans_id=346045&peptide_id=1923&scanf=12158&charge=3&value=R.LLQTK#NYDIGAALDTIQYSK.H	SQSTM1
12581	3	3.199	0.454	16/76	/gfy/www/modules//sdig/index.php?run_id=345962&search_id=400936&scans_id=346045&peptide_id=2292&scanf=12581&charge=3&value=16/76	sp|Q13501|SQSTM_HUMAN	/gfy/www/modules//consensus/?run_id=345962&search_id=400936&scans_id=346045&peptide_id=2292&scanf=12581&charge=3&value=sp|Q13501|SQSTM_HUMAN	1	/gfy/www/modules/match_peptides/blast_html4.php?run_id=345962&search_id=400936&scans_id=346045&peptide_id=2292&scanf=12581&charge=3&value=1	K.NYDIGAALDTIQYSK#HPPPL.-	/gfy/www/modules/show_out/show_out_wrapper.php?run_id=345962&search_id=400936&scans_id=346045&peptide_id=2292&scanf=12581&charge=3&value=K.NYDIGAALDTIQYSK#HPPPL.-	SQSTM1
12722	5	3.948	0.197	55/384	/gfy/www/modules//sdig/index.php?run_id=345962&search_id=400936&scans_id=346045&peptide_id=2416&scanf=12722&charge=5&value=55/384	sp|Q13501|SQSTM_HUMAN	/gfy/www/modules//consensus/?run_id=345962&search_id=400936&scans_id=346045&peptide_id=2416&scanf=12722&charge=5&value=sp|Q13501|SQSTM_HUMAN	1	/gfy/www/modules/match_peptides/blast_html4.php?run_id=345962&search_id=400936&scans_id=346045&peptide_id=2416&scanf=12722&charge=5&value=1	K.EVDPSTGELQSLQMPESEGPSSLDPSQEGPTGLK#EAALYPHLPPEADPR.L	/gfy/www/modules/show_out/show_out_wrapper.php?run_id=345962&search_id=400936&scans_id=346045&peptide_id=2416&scanf=12722&charge=5&value=K.EVDPSTGELQSLQMPESEGPSSLDPSQEGPTGLK#EAALYPHLPPEADPR.L	SQSTM1
12729	4	3.907	0.412	48/288	/gfy/www/modules//sdig/index.php?run_id=345962&search_id=400936&scans_id=346045&peptide_id=2423&scanf=12729&charge=4&value=48/288	sp|Q13501|SQSTM_HUMAN	/gfy/www/modules//consensus/?run_id=345962&search_id=400936&scans_id=346045&peptide_id=2423&scanf=12729&charge=4&value=sp|Q13501|SQSTM_HUMAN	1	/gfy/www/modules/match_peptides/blast_html4.php?run_id=345962&search_id=400936&scans_id=346045&peptide_id=2423&scanf=12729&charge=4&value=1	K.EVDPSTGELQSLQMPESEGPSSLDPSQEGPTGLK#EAALYPHLPPEADPR.L	/gfy/www/modules/show_out/show_out_wrapper.php?run_id=345962&search_id=400936&scans_id=346045&peptide_id=2423&scanf=12729&charge=4&value=K.EVDPSTGELQSLQMPESEGPSSLDPSQEGPTGLK#EAALYPHLPPEADPR.L	SQSTM1
13751	3	2.822	0.247	15/76	/gfy/www/modules//sdig/index.php?run_id=345962&search_id=400936&scans_id=346045&peptide_id=3375&scanf=13751&charge=3&value=15/76	sp|Q13501|SQSTM_HUMAN	/gfy/www/modules//consensus/?run_id=345962&search_id=400936&scans_id=346045&peptide_id=3375&scanf=13751&charge=3&value=sp|Q13501|SQSTM_HUMAN	1	/gfy/www/modules/match_peptides/blast_html4.php?run_id=345962&search_id=400936&scans_id=346045&peptide_id=3375&scanf=13751&charge=3&value=1	K.NYDIGAALDTIQYSK#HPPPL.-	/gfy/www/modules/show_out/show_out_wrapper.php?run_id=345962&search_id=400936&scans_id=346045&peptide_id=3375&scanf=13751&charge=3&value=K.NYDIGAALDTIQYSK#HPPPL.-	SQSTM1
